# Supplementary material for: Discovery of a Drug-like, Natural Product-Inspired DCAF11 Ligand Chemotype
Source: Nat Commun. 2023 Nov 30;14:7908. doi: 10.1038/s41467-023-43657-6 (PMC10689823; doi:10.1038/s41467-023-43657-6)
Supplement: Supplementary file 3 — Supplementary Data 1 [file 41467_2023_43657_MOESM3_ESM.xlsx]

## Sheet: sgRNA_counts
Gene	EntrezID	sgRNA	sequence	DMSO_Low_R1	DMSO_Low_R2	DMSO_Mid_R1	DMSO_Mid_R2	DMSO_High_R1	DMSO_High_R2	dBet6_Low_R1	dBet6_Low_R2	dBet6_Mid_R1	dBet6_Mid_R2	dBet6_High_R1	dBet6_High_R2	10_Low_R2	10_Low_R1	10_Mid_R2	10_Mid_R1	10_High_R2	10_High_R1	9_Low_R1	9_Low_R2	9_Mid_R1	9_Mid_R2	9_High_R1	9_High_R2
AARS	16	AARS_16_1	GTGGGGTCATCCAATGGGA	475	356	814	859	380	471	375	366	803	918	303	95	478	1971	522	609	279	468	218	960	758	982	324	341
AARS	16	AARS_16_2	GTAGGCCATGTCAATCCCAT	803	355	1439	1579	600	500	344	244	1050	856	523	474	254	777	1276	1138	566	796	344	507	809	1576	404	755
AARS	16	AARS_16_3	GCATTGGCAAAGAGCAAAG	725	820	836	1070	358	232	655	978	980	1020	284	363	533	1020	995	535	476	306	438	614	572	2092	424	234
AARS	16	AARS_16_4	GTAGTGGATCTCACTGCA	297	163	1042	1098	448	197	265	229	527	856	340	347	169	576	1438	434	355	361	155	125	859	804	188	149
AARS	16	AARS_16_5	GGATGCCGATGGGATTGACA	456	182	748	1087	675	614	355	362	960	1261	219	608	205	341	1091	944	604	1206	397	374	946	1478	333	247
AARS	16	AARS_16_6	GTTATACTGGATGAACACA	961	901	473	640	91	187	141	646	477	518	286	195	576	633	432	269	175	344	508	553	666	954	188	72
AARS	16	AARS_16_7	GGCGTATCGGACAGCTCGG	234	308	1038	1101	925	617	477	388	1286	1271	416	187	208	771	1537	1130	341	655	530	614	575	1584	602	461
AARS	16	AARS_16_8	GCAGCAGCGAAAGCCATCCA	583	504	620	943	425	497	539	314	1128	844	352	506	647	619	866	984	474	656	373	915	650	1012	684	341
ABTB1	80325	ABTB1_80325_1	GTGTACAGGTACTGCAGCA	453	236	498	708	466	134	154	250	1185	1017	649	692	129	113	693	315	360	327	102	131	750	1475	268	288
ABTB1	80325	ABTB1_80325_2	GTAATCGCGTAGAGCCCGG	200	321	1088	1225	411	449	387	300	1111	770	400	257	364	1139	989	644	378	289	113	475	698	1302	393	515
ABTB1	80325	ABTB1_80325_3	GCTCTACGCCAATGTCCAGG	1209	679	1958	1898	937	980	610	820	1525	1368	529	570	662	702	2209	1500	422	760	377	885	1250	1843	684	538
ABTB1	80325	ABTB1_80325_4	GTACTGCAGCAGGGCCCCAA	810	474	2069	3609	966	1096	1626	1061	2447	1696	851	788	686	1592	3088	1292	1141	1312	504	910	2425	2379	1063	1167
ABTB1	80325	ABTB1_80325_5	GACCTGCTCAGCGACCTGG	1303	1012	2243	2811	1191	1177	1279	961	2387	3618	1226	1611	938	994	2796	2436	1171	1684	815	1460	2264	2253	1145	1186
ABTB1	80325	ABTB1_80325_6	GGTGAGCGCTGCCTCTATG	1132	822	2424	3648	1087	1250	1346	1447	2976	2739	1170	1236	1068	1499	3324	2381	1080	1548	809	1174	2199	3813	1111	1561
ABTB1	80325	ABTB1_80325_7	GCTCTACGCGATTACAAGC	89	78	98	151	52	130	20	27	68	152	127	97	80	168	126	298	144	122	208	20	26	470	60	3
ABTB1	80325	ABTB1_80325_8	GTCACTCAGTGCCCCATAG	186	315	680	1444	455	353	328	660	940	1038	673	406	384	713	1315	513	460	386	226	585	765	959	553	585
ABTB2	25841	ABTB2_25841_1	GTTGTTGATGACCATCTCCA	719	759	1489	1818	460	663	362	367	962	767	568	673	362	511	2102	1337	511	872	588	434	651	1059	433	780
ABTB2	25841	ABTB2_25841_2	GAACAGCCGCCACAACAGCT	1955	1627	2245	4177	1830	1363	1214	1237	2886	3026	1557	1179	1506	2008	3730	3200	1209	1891	1075	1020	2234	3156	1187	1563
ABTB2	25841	ABTB2_25841_3	GCACCGCCGCAGCCTCACCG	698	248	1192	1085	261	376	637	233	621	1318	464	583	331	825	1200	888	363	409	270	245	525	860	242	669
ABTB2	25841	ABTB2_25841_4	GCACCACCAGGCCGCCCCG	584	516	1502	1738	807	1260	601	705	2222	2030	743	728	601	916	2091	1143	759	919	476	1153	1159	1932	404	658
ABTB2	25841	ABTB2_25841_5	GCCTGCGAGTTGGACTTGG	552	306	1678	1873	964	532	577	545	1192	1261	794	450	532	1204	1521	1313	467	798	214	782	966	1883	624	426
ABTB2	25841	ABTB2_25841_6	GCCAAGTGCACCCGCTTTG	1513	2179	3665	5439	2080	2705	3251	2248	5829	6269	1485	2385	1831	5436	6629	3997	2089	2702	1488	2824	3679	7180	1983	1614
ABTB2	25841	ABTB2_25841_7	GTACAGGGACAGCGCCTTGA	204	409	1377	2268	792	856	293	463	1128	984	431	540	530	373	1973	1287	560	651	386	580	1142	1346	278	868
ABTB2	25841	ABTB2_25841_8	GCAGGGCACTGATCCGCG	215	443	1051	1791	578	674	496	357	1327	1442	433	556	412	960	1315	1445	692	741	363	479	1106	2220	390	268
ACSL5	51703	ACSL5_51703_1	GGATGCAGATCAACGCCG	532	278	620	981	239	354	634	213	530	897	394	313	206	265	679	685	468	346	224	641	1055	1093	308	481
ACSL5	51703	ACSL5_51703_2	GCTTCAGGTCATCATCAAAG	353	398	519	2005	683	455	446	419	1412	1330	647	746	588	687	988	1560	597	721	240	750	984	1708	353	695
ACSL5	51703	ACSL5_51703_3	GGGTGTGTCACAGATCACCA	228	288	823	1449	636	466	277	188	1249	1187	520	315	175	770	1512	892	509	337	279	984	1149	1114	344	241
ACSL5	51703	ACSL5_51703_4	GATGACCTGAAGCAAAGAG	1177	1110	2254	3370	1017	920	1123	731	3068	2672	1238	1162	698	794	3035	2694	1488	1143	411	820	2869	4314	819	1353
ACSL5	51703	ACSL5_51703_5	GGTCCCAAGGTGTCATACAG	281	195	1121	1410	1019	261	243	625	1101	971	672	549	479	254	839	772	492	953	187	723	481	1613	289	510
ACSL5	51703	ACSL5_51703_6	GATCTGTGACACACCCCAAA	2283	1759	3661	5682	1987	2308	1543	2032	5038	4587	1834	1171	1888	2713	5222	4241	1764	2715	1207	2049	3475	6006	1490	1131
ACSL5	51703	ACSL5_51703_7	GCTTGTTACACGTACTCTA	1178	925	621	1363	367	252	381	471	1027	1010	502	335	245	573	1132	1369	420	381	497	792	611	1196	547	475
ACSL5	51703	ACSL5_51703_8	GGTGTGTCACAGATCACCA	419	275	1180	2042	706	365	466	298	1048	1517	426	487	309	702	2167	1074	256	381	180	338	1175	2142	291	773
ADCK1	57143	ADCK1_57143_1	GTGAAGGTCCAGCACCCAA	799	641	1370	1577	535	548	467	835	1482	1781	527	547	541	816	1409	1109	600	682	352	806	1078	2630	685	787
ADCK1	57143	ADCK1_57143_2	GGATTTCCTCAATGAAGGG	184	429	903	1353	1062	315	412	363	937	1503	611	438	369	713	1447	922	543	797	200	603	644	1930	368	378
ADCK1	57143	ADCK1_57143_3	GAGTGTCCCTTATGGCTCAG	1137	854	1104	922	1043	425	644	501	1451	1039	465	526	633	1780	1593	769	416	525	541	848	733	1766	163	530
ADCK1	57143	ADCK1_57143_4	GAAGGGAGGAATGCTGAGA	351	378	1315	1771	411	675	256	563	1443	1327	457	715	452	368	1797	1292	523	832	351	807	901	2142	737	478
ADCK1	57143	ADCK1_57143_5	GGCAGTGCTGCATGATGGG	436	325	1034	899	638	511	354	527	1108	664	1077	961	564	359	1536	866	550	972	323	399	722	1016	494	403
ADCK1	57143	ADCK1_57143_6	GCTTCGATGACACCCCTCTG	848	378	1075	1950	1161	855	711	657	2137	1975	976	811	451	1214	2214	1518	623	806	412	659	1331	2511	932	544
ADCK1	57143	ADCK1_57143_7	GCTCTGAGCCCGCACCTTT	574	735	2160	2044	898	944	592	1139	1805	2072	714	566	604	1148	1788	1839	762	1140	590	705	1169	1718	1009	700
ADCK1	57143	ADCK1_57143_8	GCTCCGTGGACAGGTCCCAG	579	396	969	1706	1177	390	478	358	1089	1572	1671	1545	307	338	1576	1096	549	650	183	545	553	1353	656	627
ADIPOQ	9370	ADIPOQ_9370_1	GGATTCCCGGAAAGCCTCG	890	311	2016	1624	1158	629	648	574	2520	2019	846	505	427	753	2034	2024	949	911	359	736	1066	1316	561	794
ADIPOQ	9370	ADIPOQ_9370_2	GGAAAGGAGAACCTGGAGA	512	383	726	903	521	134	194	162	1089	1011	469	173	313	924	1041	458	464	416	639	1027	510	632	471	513
ADIPOQ	9370	ADIPOQ_9370_3	GGGAATCCAAGGCAGGAA	647	631	1641	2201	1148	1185	695	666	1667	2033	655	712	473	989	1656	1668	839	950	667	1129	1515	2383	743	692
ADIPOQ	9370	ADIPOQ_9370_4	GGGCATCCGGGCCATAATG	787	451	970	2020	571	887	581	789	1475	1531	200	486	576	387	1592	991	825	493	484	753	951	2052	342	508
ADIPOQ	9370	ADIPOQ_9370_5	GGGTGCCATCTCTGCCATCA	247	217	605	717	299	478	333	466	1028	851	204	97	251	432	827	841	353	506	109	255	467	1027	132	277
ADIPOQ	9370	ADIPOQ_9370_6	GAGGCTTTCCGGGAATCCA	2449	2487	4010	5128	2631	1556	2158	1333	4646	5052	2372	1818	2219	3096	4208	4783	1958	3261	2035	2621	2757	5699	1402	1501
ADIPOQ	9370	ADIPOQ_9370_7	GCTTTCCGGGAATCCAAGGC	209	87	359	599	314	108	133	328	491	514	112	113	251	159	470	335	257	152	154	470	441	553	334	520
ADIPOQ	9370	ADIPOQ_9370_8	GAATGCTGAGCGGTATACAT	315	326	658	735	583	202	351	297	665	687	196	57	192	792	687	741	226	129	69	384	518	846	175	195
AGTR2	186	AGTR2_186_1	GGAGTAAATCAGCCACAGCG	672	406	713	719	548	270	406	341	750	833	215	177	212	897	1070	1203	253	665	139	828	603	1164	131	415
AGTR2	186	AGTR2_186_2	GGCCATACACCAAACAAG	582	587	1174	2054	1181	715	646	661	1877	1659	763	547	514	667	1682	1329	636	674	318	1066	1537	1909	747	1333
AGTR2	186	AGTR2_186_3	GAATAATAGGTTGCCCATAG	411	206	1200	1464	821	893	601	713	1052	1589	159	113	245	942	1193	1119	349	768	383	687	844	1437	332	507
AGTR2	186	AGTR2_186_4	GCATCTAAATGCTTATCTGA	72	104	600	701	571	352	444	271	648	774	381	203	143	631	588	588	301	431	70	238	399	564	303	841
AGTR2	186	AGTR2_186_5	GAAAGGGGTAGATGACAGAT	444	320	727	1058	498	673	159	359	816	963	776	836	471	447	640	842	589	605	217	509	905	1703	566	571
AGTR2	186	AGTR2_186_6	GGTTTCTGTGAACAGTTCA	515	500	1705	2233	1268	670	442	730	2242	1680	552	542	580	1086	2118	2475	320	1313	526	664	929	2144	780	805
AGTR2	186	AGTR2_186_7	GAGTAAATCAGCCACAGCG	400	286	1360	1796	583	320	471	237	1235	984	451	466	495	923	1346	1577	370	808	240	749	936	1553	422	657
AGTR2	186	AGTR2_186_8	GTTGGCAATGAGGACAAAC	146	338	745	610	138	73	325	161	588	669	122	101	192	118	397	609	40	178	157	244	150	909	56	161
AHCY	191	AHCY_191_1	GTATGCCTGGAAGGGCGAAA	780	731	1176	1778	636	506	425	552	1070	1839	1026	585	192	930	1155	1714	416	547	313	631	957	1252	641	344
AHCY	191	AHCY_191_2	GATTGCCGGCAAGGTAGCGG	639	253	514	495	151	175	468	467	983	592	603	311	394	454	668	881	286	536	297	903	454	583	132	105
AHCY	191	AHCY_191_3	GGCCTCCAAGCCACTGAA	452	491	1627	1337	669	482	204	332	793	1144	652	539	218	404	798	1159	568	673	238	403	1128	1152	663	711
AHCY	191	AHCY_191_4	GATGTGATGATTGCCGGCA	1174	744	2079	2047	2185	1223	1407	1147	2537	2114	741	603	781	1317	2082	2068	909	1232	714	1145	2062	2175	796	1195
AHCY	191	AHCY_191_5	GGGTGACGAGGGTCTCAATG	359	201	314	324	176	131	141	95	358	334	135	33	91	95	485	287	151	296	76	30	151	447	76	33
AHCY	191	AHCY_191_6	GGCATCCGAGGCATCTCTG	677	462	1302	1099	933	636	452	755	1086	1075	512	557	686	409	1492	998	540	628	332	1345	906	1380	368	423
AHCY	191	AHCY_191_7	GTGGAGATCGATGTCAAG	326	506	989	1201	522	517	311	514	946	717	466	385	452	513	1217	955	569	402	256	313	916	989	421	219
AHCY	191	AHCY_191_8	GTGGCTCAACGAGAACGCCG	471	464	1178	1237	687	943	715	404	648	933	481	437	492	880	1012	1212	336	323	185	1355	798	1415	279	746
AKTIP	64400	AKTIP_64400_1	GGCATGGACTTTACCAAGA	319	511	517	1408	477	444	524	569	1131	1010	185	239	247	350	832	764	497	414	287	408	482	1800	295	315
AKTIP	64400	AKTIP_64400_2	GAGAGTATTCCAGGTAGAA	328	156	633	640	318	207	267	285	858	692	286	185	363	262	791	432	563	472	418	212	900	944	213	171
AKTIP	64400	AKTIP_64400_3	GTTTGGAGTAATATTCATA	294	286	603	902	624	514	182	218	1165	746	515	174	234	231	1228	1310	565	284	89	260	515	793	240	184
AKTIP	64400	AKTIP_64400_4	GTTGTGAAGCAGAAGCTACC	142	38	236	371	224	111	400	150	413	257	128	8	148	355	273	284	85	337	95	482	339	542	108	405
AKTIP	64400	AKTIP_64400_5	GTCCTATGGACCCTTCTACC	63	95	131	170	6	30	45	164	201	112	79	9	19	163	265	148	180	50	12	12	52	234	51	108
AKTIP	64400	AKTIP_64400_6	GAGTAATATTCATACGGCA	230	195	1008	1303	143	234	374	225	671	786	405	205	120	507	957	847	490	279	100	537	559	1053	190	551
AKTIP	64400	AKTIP_64400_7	GAGATGTAGGCTTAGTTAT	419	322	899	1230	469	295	229	298	972	867	456	293	282	367	707	1160	379	417	145	711	1040	1250	412	613
AKTIP	64400	AKTIP_64400_8	GTTTCTTTGGTGCAGTTCG	331	613	1103	1181	971	537	663	557	2132	958	757	553	435	707	1523	1414	663	649	292	1195	1358	1641	623	1030
ALB	213	ALB_213_1	GATCTTACCAAAGTCCACA	1150	872	2578	2675	850	653	911	842	3083	1924	866	683	503	1555	2776	2292	1417	1153	691	1402	2442	3882	1258	766
ALB	213	ALB_213_2	GCTGAAGATACTGAGCAA	463	169	769	1484	503	357	837	221	1458	910	527	262	334	732	752	720	414	969	313	292	584	906	494	373
ALB	213	ALB_213_3	GAACTTCGGGATGAAGGGA	945	377	1506	2247	1404	1214	852	739	1818	1377	772	162	421	1387	1771	1712	1080	1245	466	868	987	2118	487	946
ALB	213	ALB_213_4	GCAAAGAAAAGGAGTTCCG	306	227	859	1424	358	288	139	484	750	1230	346	308	331	825	1459	1121	516	923	242	280	528	917	340	560
ALB	213	ALB_213_5	GCTTGAATGTGCTGATGACA	320	434	695	758	530	196	340	471	982	1485	246	353	555	554	854	985	361	533	239	864	779	994	336	380
ALB	213	ALB_213_6	GTTCCGGGGCATAAAAGTA	627	492	1660	1722	678	644	486	460	1422	1375	856	412	397	1293	1723	1316	489	1173	414	631	993	1483	484	645
ALB	213	ALB_213_7	GGCAGCTTTATCAGCAGCT	203	208	452	858	418	428	195	591	668	748	360	173	251	405	1110	760	327	273	388	441	618	686	294	766
ALB	213	ALB_213_8	GCACACTTGAGTCTCTGTT	303	197	632	844	214	598	205	609	576	809	331	412	140	778	1081	870	305	456	67	166	333	1050	413	359
AMBRA1	55626	AMBRA1_55626_1	GGTAGAAGATAAAACCCGG	132	73	607	774	533	404	667	232	964	1079	433	562	305	527	793	548	344	641	262	394	594	766	462	347
AMBRA1	55626	AMBRA1_55626_2	GACACACCATGGAGTACGG	470	610	1316	2472	1103	985	586	909	1787	2244	907	602	471	1524	2232	1813	1052	937	530	660	1126	3301	765	1138
AMBRA1	55626	AMBRA1_55626_3	GTAGGGTGGAAAGCCAGGG	89	169	223	301	127	154	88	232	510	185	129	102	231	83	474	78	352	207	23	179	98	194	161	108
AMBRA1	55626	AMBRA1_55626_4	GGGCTGAAGGCCAATAAGA	592	747	1502	2645	643	829	859	1247	1627	1713	613	805	721	636	2221	1344	637	767	365	1222	1353	2334	728	441
AMBRA1	55626	AMBRA1_55626_5	GGACAAAGCGTCCAAGCGA	541	563	1247	2080	625	525	420	412	1073	1482	609	341	185	718	1412	1512	409	874	697	472	859	1099	516	445
AMBRA1	55626	AMBRA1_55626_6	GAAGTGGATCTCATTGGCAG	1914	1311	1982	2550	722	770	1231	748	2399	1722	522	522	1421	1939	2300	2163	618	794	910	1557	1656	2826	504	472
AMBRA1	55626	AMBRA1_55626_7	GCCAATGAGATCCACTTCT	576	478	876	1030	336	213	229	201	843	790	501	165	270	379	1300	1159	356	962	220	583	947	1484	449	528
AMBRA1	55626	AMBRA1_55626_8	GTCCCAGAAGTGGATCTCAT	680	401	1446	1211	1489	1302	461	584	1487	1285	1366	1391	673	893	1554	2423	576	1147	408	547	1287	2096	403	1015
ANKFY1	51479	ANKFY1_51479_1	GTATTCGCTTCTACCAGA	165	207	396	513	142	46	191	76	159	334	239	87	41	146	209	564	132	153	92	221	199	493	186	66
ANKFY1	51479	ANKFY1_51479_2	GAATGAAGCGGATCATAA	453	352	919	1409	517	827	732	571	1361	1090	623	612	178	359	1040	1583	683	697	222	637	654	1804	803	628
ANKFY1	51479	ANKFY1_51479_3	GCTACATAAAGCCATCAAAG	201	205	867	948	380	341	529	185	719	661	430	149	183	247	458	445	343	438	184	133	814	853	199	292
ANKFY1	51479	ANKFY1_51479_4	GCGATCGCCTATAACCATC	201	292	790	1077	602	417	265	510	582	774	254	95	351	753	542	525	414	128	153	411	513	507	197	184
ANKFY1	51479	ANKFY1_51479_5	GACAGGTCCAACTCTTTAG	1124	887	965	1444	807	907	471	678	1638	1201	717	403	371	976	1298	1325	411	1232	678	761	622	3226	708	533
ANKFY1	51479	ANKFY1_51479_6	GGTGCTGCGTGCAGCCGCG	361	371	790	1220	699	813	721	437	1182	1178	319	401	343	439	1164	1096	640	689	547	449	968	1271	250	904
ANKFY1	51479	ANKFY1_51479_7	GCTTTGTGACTAACCAGCG	434	83	590	955	232	456	319	71	652	404	237	328	299	258	871	294	343	353	162	280	697	692	668	199
ANKFY1	51479	ANKFY1_51479_8	GCGATCTGAAGATAAAGGT	255	160	301	567	340	208	244	242	845	786	154	193	81	261	328	542	186	229	136	154	647	1261	339	360
ANXA10	11199	ANXA10_11199_1	GCTAGGAGGAGCACTCCA	599	540	1229	1447	687	422	652	450	1229	970	1386	609	254	495	1319	751	555	1144	426	619	651	2123	691	758
ANXA10	11199	ANXA10_11199_2	GAAGCTAGTATTTCAATG	252	370	925	1437	375	269	491	509	871	683	211	112	367	811	1221	1306	402	519	271	467	1008	917	687	807
ANXA10	11199	ANXA10_11199_3	GTATCTCTGAAGTGTCCTG	393	408	315	1170	221	302	275	295	694	884	339	213	148	585	459	536	266	304	101	350	743	695	156	110
ANXA10	11199	ANXA10_11199_4	GCTCATGAGCATCATACAG	184	435	1186	1308	745	287	734	684	944	569	396	251	406	477	655	604	492	634	248	456	825	1279	399	266
ANXA10	11199	ANXA10_11199_5	GGATCACTTCAAAGATGTGA	202	140	575	727	241	66	138	257	501	292	115	192	59	157	311	380	84	238	105	104	512	371	167	60
ANXA10	11199	ANXA10_11199_6	GAGCTCTGGCATGCCATGA	1482	1601	2632	3747	2345	1381	1980	1246	3076	3786	1268	1282	894	1226	4044	2642	1418	1375	1285	1627	2332	3668	977	1634
ANXA10	11199	ANXA10_11199_7	GGATGCCCAAATGCTAGG	315	194	790	857	228	763	634	377	1047	1216	542	473	451	1107	769	666	322	1010	505	625	653	1440	675	457
ANXA10	11199	ANXA10_11199_8	GACCTGATTGGGGATATGA	598	618	1831	3253	804	801	925	985	2010	2600	814	1204	695	723	2684	2011	1168	933	733	1574	1909	2741	721	970
APPBP2	10513	APPBP2_10513_1	GGCCTACTCATTCAGTAGG	70	149	316	437	174	302	280	141	457	724	156	643	160	136	447	388	380	239	260	426	279	1008	183	182
APPBP2	10513	APPBP2_10513_2	GTAAAACGTGAATTTAAGA	129	216	538	986	316	338	189	207	853	559	350	258	279	589	881	821	172	509	127	440	579	1094	168	365
APPBP2	10513	APPBP2_10513_3	GATGTTCTCGGGCAAGGAG	1104	647	1522	3080	1212	601	1256	1173	2425	2126	913	440	630	1819	2087	2294	861	1201	726	1715	2022	1693	803	574
APPBP2	10513	APPBP2_10513_4	GCACCGCCTACTGAATGAGT	654	616	501	591	250	320	380	742	875	1016	469	127	304	736	703	802	286	281	266	594	932	2019	333	308
APPBP2	10513	APPBP2_10513_5	GTGTAGAGTACACAACTGA	228	105	214	269	328	97	47	238	170	177	31	28	88	5	147	275	191	133	17	73	194	351	51	205
APPBP2	10513	APPBP2_10513_6	GAAACTGCAAATATCATTT	492	358	788	1289	1531	1229	418	610	1499	1260	777	461	272	356	988	997	474	693	516	630	763	1330	891	323
APPBP2	10513	APPBP2_10513_7	GCATACAAATGGTGCATCG	769	538	576	428	107	388	344	285	1065	804	172	30	315	893	557	566	166	252	222	327	620	721	316	237
APPBP2	10513	APPBP2_10513_8	GCAGTGTATCAGAATATTTT	284	325	695	1749	563	528	571	439	1204	1092	776	789	251	1014	1181	1192	372	370	345	896	1020	1777	436	254
ARID1A	8289	ARID1A_8289_1	GCCCTGAACAATAACCTCA	557	542	1159	2001	1045	352	535	455	1485	1489	887	342	482	583	1615	1498	534	1106	263	689	1064	2648	506	637
ARID1A	8289	ARID1A_8289_2	GTCATAAGGACCTCCATA	865	829	716	1335	190	195	440	354	563	1120	553	265	327	1140	1232	1045	115	283	214	323	436	1649	78	154
ARID1A	8289	ARID1A_8289_3	GGCCTTATGGCCCTAACA	342	299	891	1716	223	653	206	173	748	1038	188	458	297	863	1144	1223	366	528	138	633	554	1457	256	286
ARID1A	8289	ARID1A_8289_4	GAGCGAGACTGAGCAACAC	313	213	573	874	660	183	348	243	862	261	106	212	109	380	689	737	243	175	159	263	436	723	121	241
ARID1A	8289	ARID1A_8289_5	GCGCCTCCTCACTCAGCCG	673	550	1158	1619	430	323	554	674	1504	1480	567	313	751	619	1239	1486	428	623	266	625	1141	1624	439	522
ARID1A	8289	ARID1A_8289_6	GCTGCTGATACGAAGGTT	653	459	840	1353	188	209	304	334	1082	633	694	363	344	594	1304	1213	341	561	341	347	767	836	223	378
ARID1A	8289	ARID1A_8289_7	GCCCGAAGCCGTAGGCTG	600	436	532	664	320	284	267	204	907	839	171	529	212	942	640	249	166	272	341	678	294	880	423	144
ARID1A	8289	ARID1A_8289_8	GGCTACCAGGGCTACCCCG	326	60	261	152	8	45	6	125	149	212	40	219	126	162	265	181	161	73	19	48	353	82	116	142
ARSD	414	ARSD_414_1	GAATATTGACCAGCTTGCAG	726	324	1878	1444	562	613	466	783	1454	1475	523	498	335	567	1530	1738	615	866	419	622	1011	1142	418	363
ARSD	414	ARSD_414_2	GATGAGAAACCATGACGTCA	661	622	859	1104	576	578	493	680	1069	1514	425	341	675	866	927	1362	442	546	600	694	856	1879	333	499
ARSD	414	ARSD_414_3	GTGAATTGTGCATCCCGCG	885	502	1307	2438	1330	709	902	398	2601	1530	1080	811	639	1178	2493	1775	870	1373	637	1213	1613	1534	671	1306
ARSD	414	ARSD_414_4	GCAAGAATCTTGCAGCAGCA	1446	1045	936	1434	1351	854	594	705	1653	1521	469	325	658	1146	1491	1312	729	1041	456	587	1223	2003	625	957
ARSD	414	ARSD_414_5	GAGCCTGCGTTCCACTGAA	1341	1366	1903	2300	1560	832	848	997	2148	1956	1007	1296	859	1528	2178	1693	1093	848	870	1296	1640	2498	1127	650
ARSD	414	ARSD_414_6	GACGTCACGGAGCAACCCA	1812	1810	3256	4021	2092	1510	1727	1365	3500	4155	1377	1215	856	2178	3767	4085	1533	1897	742	1620	2384	3334	1649	1922
ARSD	414	ARSD_414_7	GCGGATGATCTAGGCACTG	375	192	1215	1657	645	776	765	510	1576	1285	409	198	478	616	1433	1195	448	448	144	900	1050	1123	412	346
ARSD	414	ARSD_414_8	GCTATGCAACCGGCCTCAT	964	420	1590	2259	1131	518	892	861	2096	2842	663	669	418	1854	1791	1654	1069	1013	455	763	1376	1671	888	752
ASB1	51665	ASB1_51665_1	GTGGACTTCCTCATCCGGA	1014	906	1484	2471	837	1037	652	744	2349	1888	832	872	499	677	1930	1477	1102	691	299	954	2063	2564	940	948
ASB1	51665	ASB1_51665_2	GTGGACGTAAAAGGACAGA	183	379	810	1121	400	260	487	822	849	1329	365	237	226	498	1402	1349	666	354	411	350	712	2144	319	562
ASB1	51665	ASB1_51665_3	GTCCGCGCCAGCTTCGAGA	1007	522	1081	1740	1087	808	609	718	1775	1395	859	1080	647	1109	1591	1935	761	719	350	509	1191	2199	694	340
ASB1	51665	ASB1_51665_4	GCACACCGTTGCGAATCG	781	382	1245	1513	406	375	458	282	1246	951	549	290	218	287	1195	1043	268	303	269	422	840	1345	241	486
ASB1	51665	ASB1_51665_5	GAAGCTGGCGCGGACCCCAA	980	721	1513	2163	1491	863	839	780	1830	1842	866	495	676	575	2364	2223	545	1153	802	876	1446	2035	812	834
ASB1	51665	ASB1_51665_6	GGCCTTCAGGATGTCTGCC	432	163	641	661	171	238	261	303	520	944	306	113	182	538	920	992	269	131	152	423	377	510	154	411
ASB1	51665	ASB1_51665_7	GTTCACCACAGCCACATAC	213	351	356	308	43	156	149	63	455	462	182	266	92	125	268	389	99	88	63	172	239	531	135	80
ASB1	51665	ASB1_51665_8	GTTCACCACAGCCACATACA	1681	1159	2054	2548	1193	723	865	939	2440	2318	641	519	1189	1212	1784	1817	664	846	796	1845	1936	3389	709	747
ASB10	136371	ASB10_136371_1	GGTCTCTGACATACGAAG	646	370	446	1280	554	510	336	476	1441	762	276	82	389	256	1172	503	347	354	505	309	704	1105	171	205
ASB10	136371	ASB10_136371_2	GCACATGAACACAGGCAGTG	535	489	1503	2233	564	1532	865	608	2407	2056	781	498	531	1155	2024	2080	651	853	326	685	933	2975	767	655
ASB10	136371	ASB10_136371_3	GACCCCAACATCGCTGACC	318	308	567	772	649	702	242	387	747	732	356	287	273	832	859	843	212	331	419	219	677	955	391	461
ASB10	136371	ASB10_136371_4	GACCAACTCATGAGCATGT	878	1520	1283	1792	968	603	960	720	1564	1920	398	464	696	1877	1206	1355	672	558	664	1098	1148	1786	372	266
ASB10	136371	ASB10_136371_5	GGGTCGCTGGTATCAAAGA	658	381	810	1670	510	540	181	515	818	1146	556	302	165	849	1328	989	347	577	249	619	545	913	663	230
ASB10	136371	ASB10_136371_6	GCAGCCGCAGGACTTCCGTG	1249	1164	1817	2645	1971	1631	1243	975	2980	3187	1449	811	931	1718	2432	2577	1717	1682	855	1792	1661	3137	1201	1251
ASB10	136371	ASB10_136371_7	GCTCCTCAGACCCTCTGCT	1361	1037	1748	2230	720	348	811	926	2640	1598	743	596	527	1160	1939	1534	864	659	1062	1505	1602	2457	532	755
ASB10	136371	ASB10_136371_8	GCTGGCTGCCACATGCAGTG	1449	916	1443	2077	929	1212	431	832	1775	1676	1031	691	520	941	1903	2213	784	1589	483	995	1413	1631	690	1131
ASB11	140456	ASB11_140456_1	GTTCGGAGCCAAGGCCCAGT	892	742	1915	2596	947	1147	870	1415	2730	1911	568	594	666	993	2850	1929	568	983	691	684	1509	2536	710	730
ASB11	140456	ASB11_140456_2	GCAGCAAGCATTGAAGAG	1445	1082	997	1587	613	569	298	457	1467	1362	422	338	669	1996	1251	1009	594	338	571	1013	998	1275	303	534
ASB11	140456	ASB11_140456_3	GCCAGGTGCACCTCCAACT	293	187	922	1552	392	372	249	529	1049	959	302	450	288	300	984	1007	169	744	251	257	599	1204	308	351
ASB11	140456	ASB11_140456_4	GGATAGCAGAAGAGATCTA	970	509	1347	2317	431	575	494	722	1316	2191	720	244	375	867	1512	1220	368	694	307	606	1159	1498	437	712
ASB11	140456	ASB11_140456_5	GCCTGTGCCAAAGCCTTAT	390	538	891	1517	526	891	291	434	1286	1144	400	599	333	914	889	1097	619	435	301	1028	727	1273	258	424
ASB11	140456	ASB11_140456_6	GACCTCCAAGGCATGCCTCG	2141	1782	4020	5374	2912	2828	2403	1605	5106	5533	2007	1976	2086	4307	6538	5876	2164	2047	1335	2777	4010	5361	2229	1779
ASB11	140456	ASB11_140456_7	GCTGCAGCTTCATGAAGTG	1498	1490	2197	2773	1321	1173	1083	1012	2084	2915	911	1088	1054	2104	3127	2159	909	1380	612	1453	2184	3534	928	926
ASB11	140456	ASB11_140456_8	GCAGCTCAGGGGCGCTTAC	70	55	397	567	247	189	91	243	694	655	165	227	299	798	1081	720	306	427	56	203	487	510	125	99
ASB12	142689	ASB12_142689_1	GAAGCTGGTGCCTCTCCTGG	886	335	546	675	430	345	129	241	912	974	411	329	235	813	933	725	358	445	309	368	749	1202	185	649
ASB12	142689	ASB12_142689_2	GCACACGTACACAGTCCAGA	1694	1588	1736	2772	856	724	769	1083	1992	1349	680	989	1531	916	2175	1483	926	993	783	1346	1657	2123	515	836
ASB12	142689	ASB12_142689_3	GACTGACAGCAGTGAAAAG	446	574	1335	2115	1109	1102	511	942	1644	1764	614	669	516	1046	2038	1450	519	574	626	482	1195	2047	648	884
ASB12	142689	ASB12_142689_4	GACAACGACTCCTATACTT	435	455	981	1021	388	219	349	519	1342	988	448	126	494	643	1009	1222	326	388	500	744	711	1384	271	480
ASB12	142689	ASB12_142689_5	GCTGTCAACATCAGCACCA	694	354	1096	1767	1196	847	777	745	1368	2150	959	163	518	366	1999	1498	858	755	345	557	1158	3344	421	402
ASB12	142689	ASB12_142689_6	GATAGCAACAGCACCATCA	582	345	1526	1916	631	743	658	847	2000	2448	533	417	361	781	2249	1650	1196	1294	583	1483	1506	2700	614	594
ASB12	142689	ASB12_142689_7	GCGCTTGGCTGCTTCTTA	342	379	1043	2465	800	524	399	598	1145	1741	890	654	719	694	1529	1748	881	689	385	323	1100	2019	507	579
ASB12	142689	ASB12_142689_8	GTTGTAGATGCTACCACC	7	1	75	53	48	76	30	37	34	82	46	7	41	14	188	29	33	17	14	43	20	134	13	13
ASB13	79754	ASB13_79754_1	GCGTGAACCAGGTCACCG	284	188	686	1139	502	411	264	246	933	736	272	109	437	537	1353	822	388	282	418	534	466	1530	396	259
ASB13	79754	ASB13_79754_2	GAAGCTCTTGCTGTCCTACG	1387	1085	4245	3234	2366	2164	998	914	3215	4650	2034	1878	1019	1090	4163	4108	2289	2340	831	1743	3090	4462	1569	1595
ASB13	79754	ASB13_79754_3	GTGGATGCTCGCAACATCGA	1270	1071	2223	3550	1480	1042	1556	1433	3389	2618	1140	628	1047	1691	4034	2464	1204	1668	1045	2348	2692	3658	1107	1016
ASB13	79754	ASB13_79754_4	GGGTTGACCTTGGCCCCGT	729	367	936	1118	486	524	557	517	1433	1276	239	348	335	626	1383	818	460	799	235	802	923	1495	430	743
ASB13	79754	ASB13_79754_5	GTGCACGAGGCAGCCCAGCG	606	380	1739	2220	990	749	588	640	1725	1498	648	425	397	941	2294	1557	609	728	606	645	864	1768	464	339
ASB13	79754	ASB13_79754_6	GCACGCAGCCAGTCTGCA	487	377	2045	2782	1985	1827	882	966	2137	2725	742	422	698	590	2712	1265	845	1845	559	569	1251	2017	651	613
ASB13	79754	ASB13_79754_7	GGGCTGCCTCGTGCACAG	348	480	1354	1735	735	885	422	631	1413	1935	492	951	478	385	1619	1419	413	541	317	1031	659	2099	473	777
ASB13	79754	ASB13_79754_8	GTGCACGAGGCAGCCCAG	338	510	1059	1529	1455	281	490	665	793	1479	387	253	416	854	1658	987	534	735	562	554	891	1316	497	854
ASB14	142686	ASB14_142686_1	GGGAGCAAACCACTCACAA	181	154	684	957	512	314	155	186	671	557	220	183	180	171	880	681	271	421	190	688	509	712	88	321
ASB14	142686	ASB14_142686_2	GCCCAGTTTGGCTGCTTCG	634	599	1694	2334	780	995	908	548	2626	1812	1218	1205	555	1311	2172	1721	950	1066	479	1314	1371	2117	601	782
ASB14	142686	ASB14_142686_3	GACATGGTGAAGCTTATGC	362	80	184	292	9	91	246	136	157	288	141	79	181	38	548	95	46	126	73	17	122	236	124	197
ASB14	142686	ASB14_142686_4	GTGGAGAGCTGTCCTCTCGT	663	162	741	1229	657	373	270	381	737	840	494	491	344	552	1313	1017	331	334	229	201	975	1427	288	208
ASB14	142686	ASB14_142686_5	GAAAAGTGGCATTTTCTAAG	407	315	868	1037	257	421	454	544	1045	929	477	342	184	503	894	600	611	478	201	873	1200	1856	424	451
ASB14	142686	ASB14_142686_6	GATGCTGTGGCTCTCTTGC	390	464	1340	1294	555	671	525	621	1565	1355	496	878	416	1035	1575	1541	474	553	344	244	723	1024	392	503
ASB14	142686	ASB14_142686_7	GCTCCATAGTTGATCAGCA	394	295	981	1082	471	708	506	244	778	998	1022	548	445	858	1157	1134	792	492	237	860	1197	1743	657	506
ASB14	142686	ASB14_142686_8	GCCATTGAGAAGAAGAAAAG	464	469	652	1286	904	395	557	575	843	732	389	386	518	747	1033	977	481	539	356	376	776	1223	497	859
ASB15	142685	ASB15_142685_1	GCTCTGCTGCTGAAACATGG	595	379	1184	1578	780	650	569	534	1516	1504	329	421	231	476	1805	1201	592	457	208	330	852	1854	362	433
ASB15	142685	ASB15_142685_2	GTATAGGAAGATGTCCTGCT	179	228	280	268	149	231	150	254	165	243	95	246	137	157	484	406	107	341	63	136	143	544	41	339
ASB15	142685	ASB15_142685_3	GATTTGGAGTCACACCACT	745	643	1918	2926	1864	1520	535	1214	3255	2702	821	864	908	1090	2713	2355	1026	1409	684	930	2353	3662	1109	898
ASB15	142685	ASB15_142685_4	GCAGAGCTACGATATCTTTT	704	630	670	735	391	131	631	336	592	705	149	109	246	737	939	587	243	573	346	414	374	1031	181	966
ASB15	142685	ASB15_142685_5	GGTGATGTGCTTGCTTTGG	339	308	1247	1041	528	683	263	569	1081	1377	332	342	248	519	1216	854	388	330	194	604	808	1176	383	593
ASB15	142685	ASB15_142685_6	GAATTCCCAGAGTGTCTTAT	516	831	574	1053	462	324	635	208	1245	1406	358	336	478	1113	972	1228	629	527	230	342	664	959	174	328
ASB15	142685	ASB15_142685_7	GTAGCTCTGCTGCTGAAACA	395	441	681	1218	565	560	286	322	532	622	737	768	311	306	1116	702	397	604	245	337	443	1024	401	605
ASB15	142685	ASB15_142685_8	GCTCAAAACAGAAAACTTG	242	354	934	1253	749	486	442	356	1369	1119	317	370	464	581	1457	1056	480	598	341	516	1373	1487	420	951
ASB16	92591	ASB16_92591_1	GAGACTGTGAGCAACCAGC	556	317	741	729	288	380	435	255	734	797	371	587	504	495	658	510	104	235	229	350	404	859	384	499
ASB16	92591	ASB16_92591_2	GTTGGCGGCCTCTTCATCT	505	214	396	633	203	120	535	242	522	825	227	273	330	217	539	887	220	355	249	152	457	897	70	300
ASB16	92591	ASB16_92591_3	GGTCTCGGCAGGAACGGTG	68	152	694	721	440	287	213	108	588	560	105	99	332	469	521	663	169	261	110	303	364	535	164	151
ASB16	92591	ASB16_92591_4	GTCCCCGGGCCCGACTCACT	976	1107	2066	3227	1495	1160	627	846	2397	2107	959	799	911	1676	2657	1929	1035	922	523	1077	1611	2268	840	1061
ASB16	92591	ASB16_92591_5	GAGCAACCAGCTGGCCTGGT	1042	894	1349	2235	882	1000	733	899	2014	2225	631	463	663	979	1900	1978	849	1165	1076	1029	1703	2626	785	770
ASB16	92591	ASB16_92591_6	GGGACTTGACGGGCACCTG	812	631	1172	926	620	252	624	618	1351	1251	264	211	579	598	1035	940	275	552	212	576	758	1247	194	330
ASB16	92591	ASB16_92591_7	GCCGCACACAGTCAAACT	541	470	1507	1774	1278	1201	378	324	1845	1414	649	862	522	727	1805	1665	800	888	567	462	1290	2395	489	696
ASB16	92591	ASB16_92591_8	GCCGGAGAAGAGGGCTTGG	178	137	91	144	150	32	163	24	98	19	60	37	97	64	66	74	154	43	73	177	189	202	96	43
ASB17	127247	ASB17_127247_1	GCCAGTGATCTGTAAATCCT	199	146	862	920	565	102	419	155	662	532	355	38	101	311	680	824	219	493	34	770	389	782	452	338
ASB17	127247	ASB17_127247_2	GAGGTATGTGGACTTGGA	1033	864	1356	1373	771	569	1018	853	2057	2465	824	750	1020	787	2047	1187	275	897	547	799	1089	1835	474	925
ASB17	127247	ASB17_127247_3	GTTAAAACTTACTTCAAAA	331	196	747	1088	275	330	142	348	703	824	486	307	158	224	966	567	231	312	215	647	200	587	212	284
ASB17	127247	ASB17_127247_4	GAGGTGTGATGCCACTTAAT	1333	729	1384	2042	466	524	441	603	1866	1391	605	246	450	666	1742	2362	664	653	606	723	994	1496	607	532
ASB17	127247	ASB17_127247_5	GAGGTGTGATGCCACTTAA	1558	1134	2075	2947	1167	1271	666	792	2428	2116	1097	717	748	1680	2784	2668	1038	1866	688	1291	1894	3293	999	933
ASB17	127247	ASB17_127247_6	GAAGCAATTCCACAAAGTC	506	387	1569	1680	392	411	466	459	1619	1757	477	554	419	1068	1452	1453	410	751	204	561	1309	1211	465	432
ASB17	127247	ASB17_127247_7	GTGAATACAATTCTGTACT	578	219	412	688	291	302	285	287	531	588	313	191	135	894	404	576	376	196	201	394	330	475	252	130
ASB17	127247	ASB17_127247_8	GTTAATAGTTGATTCCTGA	303	340	395	1025	289	347	312	160	1084	603	498	95	156	588	887	294	238	358	183	989	740	1073	324	422
ASB18	401036	ASB18_401036_1	GACTGGATGAAAGACCCCT	263	155	747	1171	672	639	249	343	608	1624	251	411	143	585	894	493	291	624	272	763	1007	1083	338	206
ASB18	401036	ASB18_401036_2	GAGCTCACGCTTGTACTCCA	959	1068	1530	3926	1361	1848	1070	1060	3209	2979	930	890	629	845	3447	2322	1290	1007	694	1704	1398	3055	746	1526
ASB18	401036	ASB18_401036_3	GTGGTGTTTGAGATCAATA	243	143	380	828	486	121	463	326	640	523	385	560	203	390	600	403	267	401	135	294	456	783	527	508
ASB18	401036	ASB18_401036_4	GCCGCCCACGCGCTGCACCG	363	442	2247	2000	995	1018	391	463	1633	1525	648	1003	441	881	1784	1155	679	765	315	521	722	2297	550	303
ASB18	401036	ASB18_401036_5	GCCCTCGGCGCTGAGCAGGT	1072	691	2139	2733	1170	907	1028	790	2381	2824	926	936	766	853	2444	1376	906	1158	855	998	1287	2631	480	642
ASB18	401036	ASB18_401036_6	GCCTGCGTGCGACACCTGCT	310	264	1171	1871	449	511	311	732	1413	1348	283	319	329	798	1589	1477	687	759	358	367	691	1088	391	570
ASB18	401036	ASB18_401036_7	GACCATCTGAAGCCCCTCA	805	1043	2275	3612	1627	1450	552	1014	2915	3059	895	1252	756	793	4169	2955	1338	2211	684	862	1832	3191	1201	1738
ASB18	401036	ASB18_401036_8	GGAAGAACTGGTCCATGA	595	456	928	924	711	495	432	516	1278	1023	473	547	319	447	1230	596	452	855	171	612	731	1437	393	243
ASB2	51676	ASB2_51676_1	GTGTCTCGCAATGACCTGG	281	329	1414	1153	853	357	522	280	1549	1109	465	313	264	504	1576	635	331	1162	459	444	1478	1344	311	392
ASB2	51676	ASB2_51676_2	GTACTTGGCTAAGAACCTCA	572	408	1302	1448	455	442	614	388	1690	1528	527	567	266	481	1457	1107	494	731	614	495	1232	1950	455	481
ASB2	51676	ASB2_51676_3	GTGACAGGAGACAGTCCAGG	423	369	1280	1591	494	665	708	260	1476	949	448	407	311	520	1329	977	658	774	382	914	818	1481	472	576
ASB2	51676	ASB2_51676_4	GACACAGACTCGTGCAGAG	390	530	1143	1487	564	712	590	282	1407	1200	928	520	459	304	1203	1190	684	933	239	840	1018	2208	527	743
ASB2	51676	ASB2_51676_5	GCCATCGAGCAGAGCCTAG	828	487	1697	2999	1129	825	619	896	1928	1879	580	353	618	1355	2109	1969	791	569	614	964	1485	1621	668	602
ASB2	51676	ASB2_51676_6	GTCCGCTAGGCTCTGCTCGA	1168	594	1205	1858	603	877	844	744	2632	2292	865	595	709	1123	2577	1375	837	879	412	607	2069	1889	732	1030
ASB2	51676	ASB2_51676_7	GGGTAGAAATGGGCAGGT	219	70	299	311	167	87	114	145	421	479	168	59	94	147	282	204	175	139	218	117	397	767	72	118
ASB2	51676	ASB2_51676_8	GCCTAGCGGACAAGACAAG	358	371	950	1505	506	1215	440	638	1280	1258	720	555	982	424	1469	1195	518	659	260	1474	700	1342	394	479
ASB3	51130	ASB3_51130_1	GTCGATGTTGCTGATAACAG	519	303	681	1312	520	345	350	303	704	763	425	477	274	483	807	849	467	445	211	386	476	826	160	385
ASB3	51130	ASB3_51130_2	GAGCTTTTGCTCTCCAGTG	1366	1496	2306	2844	1186	1393	1022	1252	3313	2737	1052	724	985	1681	2773	2641	727	1421	954	639	2795	2765	1058	1353
ASB3	51130	ASB3_51130_3	GTTGCTGATAACAGGGGA	579	507	1679	2436	1176	901	603	483	2002	2692	798	953	510	1256	2107	1682	972	1062	410	847	2145	2474	645	640
ASB3	51130	ASB3_51130_4	GTTGGACTTGCTGCCAGGGA	1104	884	2301	3763	1730	1216	913	808	2370	2291	1257	1149	633	1479	3005	2970	1127	1418	534	1305	1870	3092	1398	2215
ASB3	51130	ASB3_51130_5	GTCGATGTTGCTGATAACA	473	210	592	1192	680	381	552	254	912	1108	374	225	196	283	1209	624	627	866	430	616	749	1070	348	658
ASB3	51130	ASB3_51130_6	GGAATGCCAGGATGACTT	250	192	504	747	125	409	444	510	583	998	454	154	522	580	431	533	346	231	489	291	915	1795	390	468
ASB4	51666	ASB4_51666_1	GCTTTGCCCCACGATCACAG	50	400	804	1211	544	427	445	510	953	825	224	328	168	1490	1500	1245	346	325	199	615	633	1071	429	208
ASB4	51666	ASB4_51666_2	GAAGGCCACCAGCTCCGAA	2928	2422	3531	4981	1942	1824	1736	1851	4566	4221	1732	1439	1726	3125	5241	4893	1822	1952	1502	3317	3159	4543	1379	2161
ASB4	51666	ASB4_51666_3	GTTAAGAGAAATTTCCTTG	226	359	544	895	350	393	335	394	946	795	195	146	302	524	825	844	262	353	245	395	471	974	385	159
ASB4	51666	ASB4_51666_4	GCATTCACGCTGTCCACTA	1280	618	1504	2375	778	716	843	865	1827	1887	509	508	994	1349	2060	1652	803	984	662	1204	896	1855	921	439
ASB4	51666	ASB4_51666_5	GACAGCGTGAATGCCCACA	1143	1199	2037	2660	1431	945	781	713	2649	2191	1266	1063	970	1414	2980	2200	903	1185	420	1491	1967	2880	976	1241
ASB4	51666	ASB4_51666_6	GGGAAAACCCCTCTTCACG	401	384	271	690	429	179	290	578	877	546	184	120	352	479	573	768	220	316	200	934	352	756	110	147
ASB4	51666	ASB4_51666_7	GTTTTGGCATCTTATAAACA	687	228	805	1258	233	256	473	153	1091	906	323	302	164	115	1170	1049	291	265	324	101	813	724	287	248
ASB4	51666	ASB4_51666_8	GAGCTGGTGGCCTTCTACG	1026	639	1447	1411	1191	429	683	779	1750	936	473	751	308	1640	1225	1282	1022	1151	291	1066	1186	1425	610	448
ASB5	140458	ASB5_140458_1	GAATTTTATGGAGTAACCCA	152	156	973	806	274	105	220	388	779	680	257	209	185	422	1029	551	216	256	307	333	496	853	277	286
ASB5	140458	ASB5_140458_2	GGCAGGCTTCGTGCAATG	309	172	1434	1113	569	484	696	629	1200	821	279	247	170	702	1110	774	252	727	280	571	636	2002	361	491
ASB5	140458	ASB5_140458_3	GGGAGCATGCGTTGAATAA	412	170	606	793	825	260	330	523	776	604	404	257	179	465	1055	777	313	517	454	387	1048	931	282	270
ASB5	140458	ASB5_140458_4	GGATAGCAGCTGAATTTTA	646	537	394	800	413	321	129	371	523	697	203	126	320	531	808	608	144	151	215	460	856	460	291	463
ASB5	140458	ASB5_140458_5	GAAGCAGCTCTGCACAGCT	358	494	777	1138	603	295	321	454	1342	1136	455	342	117	696	1217	859	280	692	312	1048	647	568	409	331
ASB5	140458	ASB5_140458_6	GTAAATGCAATCACGATAGA	390	514	499	830	391	414	191	121	499	509	282	391	173	584	503	643	441	491	219	311	552	617	334	199
ASB5	140458	ASB5_140458_7	GCCACGTGATCTCCAAGGC	316	86	736	1140	127	573	292	428	704	1005	406	204	209	617	653	398	546	353	475	405	705	846	289	267
ASB5	140458	ASB5_140458_8	GTATGGTGCCAAAGCCCAGC	163	104	178	313	236	132	103	34	201	258	146	144	22	211	236	178	137	107	43	399	198	358	56	189
ASB6	140459	ASB6_140459_1	GACCCAGTCACCTACTACA	907	379	1411	1441	885	454	623	642	1821	1251	476	279	509	1299	1936	1454	394	822	424	721	1001	2158	505	703
ASB6	140459	ASB6_140459_2	GAGCAACGCCCTGCTCAAGA	1286	1178	3158	4615	2122	1542	1394	885	2804	2567	1097	1044	1370	2272	2943	2250	1278	1629	669	1248	2833	3278	1322	1458
ASB6	140459	ASB6_140459_3	GGTCCCTCCGATTAACGT	667	470	1196	1576	550	342	524	577	1676	1160	428	115	378	1368	1234	502	650	650	982	620	973	1733	369	371
ASB6	140459	ASB6_140459_4	GCGATTCTGGGCTCCCTG	867	543	2185	2955	543	893	1287	902	2344	1717	658	881	784	925	2778	1836	506	1488	773	1553	1558	2487	732	555
ASB6	140459	ASB6_140459_5	GGCATTGACATCAGCTCCA	792	624	846	1296	729	786	436	517	1299	988	402	308	403	568	1010	1083	428	282	349	952	940	1675	359	436
ASB6	140459	ASB6_140459_6	GGGGCCGACGTTAATCGGA	661	285	705	1053	379	471	549	513	1176	1241	711	685	178	530	2022	1405	344	387	255	574	1204	1012	528	353
ASB6	140459	ASB6_140459_7	GTCCGGCTGGTTCCGCAGGA	1045	640	1840	2962	1359	1228	828	508	2125	1854	965	891	655	1266	1613	2242	894	876	598	725	1595	2665	1052	1012
ASB6	140459	ASB6_140459_8	GCCGTCCTGCGGAACCAGC	565	256	1013	1004	325	219	200	216	965	1465	674	818	514	882	1049	682	717	647	159	719	568	1026	451	351
ASB7	140460	ASB7_140460_1	GTGGTACCTTTATCACTGAG	280	346	600	527	167	225	196	205	806	530	182	225	395	1018	575	868	191	159	76	216	281	646	230	409
ASB7	140460	ASB7_140460_2	GTAGTGGGCAGCCACATGG	492	248	578	1274	441	313	723	471	1109	565	334	146	397	524	1580	831	407	484	165	388	892	2241	353	485
ASB7	140460	ASB7_140460_3	GCCGTAGTGGGCAGCCACA	411	596	1354	1961	602	605	624	462	1772	1550	740	342	636	978	1321	1112	564	595	487	629	784	1967	686	562
ASB7	140460	ASB7_140460_4	GTGGGCAGCCACATGGAG	724	607	747	2021	671	1005	882	452	1555	1740	729	718	604	1110	1638	1229	892	609	635	389	1222	1604	604	640
ASB7	140460	ASB7_140460_5	GATGTTAGAATCTGAATAC	42	17	250	219	168	104	51	38	285	105	68	29	41	72	189	204	112	61	5	372	203	186	46	17
ASB7	140460	ASB7_140460_6	GGAAAGGAAAGATGTGTTC	126	113	295	443	223	290	151	307	473	401	71	120	126	415	521	256	179	180	98	113	142	384	242	233
ASB7	140460	ASB7_140460_7	GAGTTGCAGATTCAGGCCG	1197	698	1956	2342	1539	983	687	953	2222	1902	1066	779	728	1745	3181	1945	848	1621	864	1440	2161	2344	1039	1205
ASB7	140460	ASB7_140460_8	GTAGTGGGCAGCCACATGGA	279	265	302	366	312	248	198	70	433	321	212	178	164	608	277	397	114	514	216	227	318	716	107	418
ASB8	140461	ASB8_140461_1	GTAGAGGACCTCATCAGAG	202	455	628	734	311	407	288	163	406	641	359	108	278	206	502	465	317	475	222	345	311	1120	157	214
ASB8	140461	ASB8_140461_2	GTTGCCATCCAAAGCATTG	520	638	1850	2059	885	617	371	546	1689	2243	511	492	294	654	2491	1679	576	834	200	595	2017	2981	536	958
ASB8	140461	ASB8_140461_3	GCAAACCCCAATGCTTTGGA	1179	872	1542	2158	1636	667	702	652	1720	1924	1067	581	838	1286	1844	1910	577	1409	419	857	1872	2044	881	574
ASB8	140461	ASB8_140461_4	GTCCTCTACATTATCATGT	171	149	360	781	279	168	346	302	573	409	121	183	161	156	493	430	110	275	145	396	310	352	143	193
ASB8	140461	ASB8_140461_5	GTGTCAGATGCTGACTGTG	348	197	671	906	762	600	400	263	1133	826	483	397	244	613	733	461	354	180	287	301	471	678	271	491
ASB8	140461	ASB8_140461_6	GTTTGCACCATACTCCAAT	646	712	309	588	540	649	479	282	1023	749	262	152	284	476	1303	661	371	335	452	647	431	1021	446	332
ASB8	140461	ASB8_140461_7	GTTCGGTTATACCCATCCA	741	621	713	906	232	343	244	312	875	835	248	280	270	604	1215	549	276	345	154	797	339	872	239	243
ASB8	140461	ASB8_140461_8	GCTTGTGTGGAGGTCCTAT	329	151	831	565	169	119	322	184	777	761	506	157	172	495	436	470	329	230	210	352	540	732	211	353
ASB9	140462	ASB9_140462_1	GTGGGCTGTGAACATCATCA	320	230	290	774	195	333	461	394	617	847	185	296	256	591	988	580	570	475	218	583	626	1427	178	230
ASB9	140462	ASB9_140462_2	GTGAATTTGCTTCTGCAGCA	429	291	914	1141	747	243	653	376	1083	1133	478	421	166	971	1146	873	370	469	453	376	557	788	372	513
ASB9	140462	ASB9_140462_3	GCATGAAGCTGCAATCCA	702	417	1437	1863	675	459	343	365	998	1297	401	413	467	1074	1844	1517	410	894	222	339	1175	1199	549	634
ASB9	140462	ASB9_140462_4	GGACATCAGCTGTCTCTG	402	439	823	1068	415	320	414	792	1561	662	591	847	305	889	1590	1257	240	438	235	493	383	1105	361	510
ASB9	140462	ASB9_140462_5	GCTTGTGTCAGCGGCAGCT	322	200	429	1087	173	231	503	411	1571	718	212	212	214	703	1044	587	357	743	236	531	364	432	112	292
ASB9	140462	ASB9_140462_6	GAATGGTGTGACAGCAGAC	162	149	417	331	112	128	147	130	457	457	141	147	121	130	424	509	97	615	38	173	194	186	160	458
ASB9	140462	ASB9_140462_7	GACCTCCAAGACAGGCTTCA	1814	1839	3246	3476	1292	1598	1288	1700	3186	3246	1534	1063	1083	2635	3685	3167	1213	1708	1001	2829	2684	3724	1416	1687
ASB9	140462	ASB9_140462_8	GAGAGTTGACACACTCCACG	770	666	2416	2851	1200	1208	1133	1104	2840	2367	1079	1113	1068	1259	3774	2365	1337	2146	489	2185	2293	4492	1244	1996
ATG16L1	55054	ATG16L1_55054_1	GATGACATTGAGGTCATTG	813	372	256	549	470	187	382	156	704	290	283	206	117	291	815	529	296	403	241	538	434	1108	223	324
ATG16L1	55054	ATG16L1_55054_2	GCAGTAAAAGTGATCTGCA	267	421	535	1255	810	310	265	351	708	522	280	373	510	573	756	402	645	294	492	673	394	623	426	221
ATG16L1	55054	ATG16L1_55054_3	GGTCTGGTTGGCTCTTTCA	166	174	301	495	591	478	192	377	533	864	460	182	343	991	771	623	393	469	87	323	633	1570	260	405
ATG16L1	55054	ATG16L1_55054_4	GTGTTGGCCCAGAAACTAC	249	87	260	745	349	81	215	159	466	270	45	159	108	58	665	454	165	177	101	269	146	453	49	156
ATG16L1	55054	ATG16L1_55054_5	GAATTACACAAGAAACGTG	476	512	1375	2549	1187	1072	731	792	1909	1952	415	514	574	859	2270	1578	687	712	611	918	1385	2093	668	796
ATG16L1	55054	ATG16L1_55054_6	GGTGCTTAATCCTCAGTT	218	270	549	795	472	379	441	350	740	532	231	371	533	423	898	341	284	403	251	397	431	475	131	234
ATG16L1	55054	ATG16L1_55054_7	GAATCCAGAAGGCCTCCAGC	169	168	590	531	338	269	233	385	512	504	278	303	127	364	621	444	216	284	129	185	226	459	367	278
ATG16L1	55054	ATG16L1_55054_8	GAGCCAACCAGACCCTGA	2165	1917	2865	4467	1701	1543	1753	1751	3856	3733	1360	951	1091	2680	4360	3232	1343	1439	972	2238	3089	3343	1526	1525
ATP6V0C	527	ATP6V0C_527_1	GCCTATGGCACAGCCAAGAG	553	470	1320	1799	1011	695	905	771	1575	1558	671	237	754	1620	1974	1158	435	868	821	1024	892	1617	162	560
ATP6V0C	527	ATP6V0C_527_2	GCGGCCATGTCTGTCATG	953	436	1257	1870	953	438	700	541	1692	1050	568	263	312	731	1305	901	504	514	535	1065	1323	2292	327	544
ATP6V0C	527	ATP6V0C_527_3	GATGCCAGCCATGACCACT	1943	1333	2178	3186	1770	1170	1468	1968	3183	3446	865	304	1356	1647	3469	2817	835	1387	1245	1258	2002	2271	1150	791
ATP6V0C	527	ATP6V0C_527_4	GCTGGCATCATCGCCATCTA	425	230	822	868	870	202	367	561	851	696	327	411	315	825	1279	1003	690	653	230	824	561	2007	263	558
ATP6V0C	527	ATP6V0C_527_5	GCCATGACCACTGGGATGA	754	611	1348	1826	701	368	381	476	1167	1149	398	276	489	971	1549	1469	277	599	525	562	1078	1472	413	477
ATP6V0C	527	ATP6V0C_527_6	GTCCATCATCCCAGTGGTCA	265	422	1076	939	338	460	413	441	1402	628	307	190	95	527	1259	791	481	779	152	239	771	884	463	647
ATP6V0C	527	ATP6V0C_527_7	GGCGACGATGAGACCGTAG	78	106	298	549	26	26	231	115	797	483	114	166	199	186	453	519	138	366	86	304	264	272	64	15
ATP6V0C	527	ATP6V0C_527_8	GACAGACATGGCCGCAATGC	151	103	76	92	166	80	380	47	259	357	86	30	143	233	275	383	47	223	53	215	420	98	64	50
ATXN3	4287	ATXN3_4287_1	GAGTGTTAGAAGCAAATGA	403	348	803	1279	1029	408	363	454	770	714	477	295	289	528	1133	1076	537	984	1201	503	1329	1533	374	597
ATXN3	4287	ATXN3_4287_2	GCCTGAATAACTTATTGCA	356	511	762	1654	627	743	447	257	1234	1093	624	438	256	397	1627	695	331	480	198	658	1094	1095	229	304
ATXN3	4287	ATXN3_4287_3	GTCATCCATATTTCCAGA	473	344	727	1154	452	651	212	282	983	616	336	250	582	406	1339	844	681	537	274	690	986	1458	442	466
ATXN3	4287	ATXN3_4287_4	GTTGGTCAGCTTCGCAATC	131	86	527	592	230	433	334	151	640	303	169	192	79	364	831	439	251	183	54	182	512	476	212	206
ATXN3	4287	ATXN3_4287_5	GGCTCAATTACAACAGGA	775	461	633	1364	517	303	275	356	1343	1186	380	276	323	1070	1344	534	180	472	210	332	428	1458	130	326
ATXN3	4287	ATXN3_4287_6	GGTTTACAGTTAGAAAATT	472	373	944	946	279	281	257	439	652	802	224	157	350	457	712	421	251	463	315	561	489	1202	424	304
ATXN3	4287	ATXN3_4287_7	GTTGGACCCTAATCATCTGC	123	55	236	332	90	106	131	187	409	243	234	140	65	134	477	398	103	77	22	187	133	308	173	163
ATXN3	4287	ATXN3_4287_8	GCACATCAGCTGGATGAGG	437	167	200	748	248	449	119	342	661	495	209	120	193	190	796	684	157	419	74	136	373	528	157	198
BACH1	571	BACH1_571_1	GTATTTGGGGCATAAAGA	155	293	545	1155	204	262	306	203	369	1119	391	355	178	196	799	994	146	185	199	190	656	975	273	254
BACH1	571	BACH1_571_2	GATGAAGTGTGCAAATGTG	2078	1705	1962	2816	1326	930	971	732	2963	3583	1182	1576	673	1328	2382	3360	1048	1373	786	1077	1858	4702	1068	662
BACH1	571	BACH1_571_3	GTGCGATGTCACCATCTTTG	99	258	625	994	265	485	376	335	954	715	367	219	391	807	1327	1189	895	465	303	280	333	855	244	721
BACH1	571	BACH1_571_4	GGTCTATGGAAGAATTGTG	241	130	535	764	184	285	209	189	661	593	217	446	309	501	841	603	267	499	214	252	540	673	109	190
BACH1	571	BACH1_571_5	GGGTCTATGGAAGAATTGT	203	155	327	1128	187	380	290	426	809	818	269	199	109	500	582	396	432	297	157	80	207	1084	206	443
BACH1	571	BACH1_571_6	GACACTAGATTCCCCAGTA	1012	1050	1928	2644	837	1043	753	1079	2503	2064	1382	995	546	1822	1999	1755	1040	779	820	1025	1183	3353	883	518
BACH1	571	BACH1_571_7	GTGTAGGCAAACTGAATTAA	255	383	1171	1208	717	416	339	332	875	926	197	527	337	817	889	773	594	542	343	503	716	1123	373	274
BACH1	571	BACH1_571_8	GTTCAGCTCTCCATCAGCC	85	132	325	652	378	69	145	247	470	561	256	251	41	265	623	402	253	166	40	658	305	374	207	263
BACH2	60468	BACH2_60468_1	GCGCAGGAACTCAGCACAG	477	364	1235	1407	827	557	664	632	1918	1567	716	453	175	336	1439	1368	514	688	346	1213	1305	2008	673	952
BACH2	60468	BACH2_60468_2	GGCCTGTTTGTGTGCCGGA	337	285	745	1248	433	518	378	528	764	909	385	219	444	373	929	733	484	520	297	442	700	1111	252	544
BACH2	60468	BACH2_60468_3	GCAGAGAAAACATCCGCG	632	441	1398	1510	618	923	347	648	1560	1675	751	463	672	975	1985	1427	819	669	460	425	1423	1513	450	954
BACH2	60468	BACH2_60468_4	GACGTGCCCACAGACACCA	3714	3308	2280	2914	1091	1336	1403	1571	3091	3903	1474	1070	1254	2552	3848	3022	1179	1606	1382	1980	2557	2564	1279	901
BACH2	60468	BACH2_60468_5	GCTGGTCATTGAGGCCCAGG	593	717	783	1342	808	296	545	465	1585	1286	417	246	165	851	1668	1112	943	589	358	557	1509	3326	541	450
BACH2	60468	BACH2_60468_6	GAGTAACAGCTTGGCAGTGT	596	599	1892	2356	920	1185	1082	751	2229	1742	728	488	638	718	1652	1522	1005	1343	442	732	1427	3465	605	530
BACH2	60468	BACH2_60468_7	GACCCAGCTCCTGAACAGTG	1938	1239	4075	4375	2254	1902	1340	1356	4459	4616	2055	1523	1672	2728	5692	3884	2129	2105	1347	2177	3927	4368	1385	2402
BACH2	60468	BACH2_60468_8	GCCAAGATGGCTTGCCCCA	340	457	1453	1307	1010	590	564	770	1734	1493	891	479	260	676	1513	1118	578	745	315	336	1451	1638	440	685
BCL6	604	BCL6_604_1	GATCTAGATTGATCACACTA	1043	781	1803	2353	541	948	533	537	1875	1472	740	704	830	1702	2080	1506	518	729	690	1344	1780	2389	804	1065
BCL6	604	BCL6_604_2	GTGTACATGAAGTCCAGG	438	84	157	724	314	115	77	200	699	988	148	163	245	669	903	234	429	256	209	88	580	528	313	269
BCL6	604	BCL6_604_3	GATCCTGAGATCAACCCTG	1168	931	2258	2409	1135	1174	1097	1225	2770	3030	987	632	776	2072	2828	2123	1050	1732	975	1318	1672	3356	842	1347
BCL6	604	BCL6_604_4	GTCAAGATGTCTCGACTC	41	193	168	172	75	31	252	90	151	173	100	53	14	86	282	326	49	44	130	111	24	197	54	149
BCL6	604	BCL6_604_5	GCCACTGAGGAGCGCCCCT	685	262	1079	1719	544	466	621	709	1438	1210	330	426	569	654	1317	1394	408	560	395	360	1171	1349	607	683
BCL6	604	BCL6_604_6	GTGATATGCACTACAGTG	204	144	600	1014	239	298	69	482	507	792	153	189	149	164	848	661	414	228	308	493	654	998	292	262
BCL6	604	BCL6_604_7	GCCATGAGGACCGTTTTAT	273	457	820	1504	1087	324	315	360	1542	807	454	318	529	500	965	864	545	513	289	320	1155	1342	425	671
BCL6	604	BCL6_604_8	GCAGTTTAGAGCCCATAAAA	995	961	1639	2719	969	671	639	853	1456	1889	627	655	437	643	1880	1486	696	828	626	686	1478	2191	716	566
BCL6B	255877	BCL6B_255877_1	GTTGAGGTTGCCCAGCACGT	238	360	678	976	466	336	301	313	1065	648	163	238	266	313	1181	1962	458	448	400	640	1218	1142	534	379
BCL6B	255877	BCL6B_255877_2	GTACATGAAGTCCAATAGAG	662	338	821	528	521	340	269	370	520	256	92	184	464	678	490	316	203	241	476	414	323	992	188	201
BCL6B	255877	BCL6B_255877_3	GTGCTCCATCTGCAAATAGG	955	774	1479	1848	961	788	474	586	1986	1630	475	723	676	1642	1639	1473	730	721	685	391	1314	2753	723	876
BCL6B	255877	BCL6B_255877_4	GCTTCGAGATTCAGTAGGT	278	272	626	931	376	378	330	471	680	607	264	179	225	411	790	701	302	671	299	558	286	1056	283	377
BCL6B	255877	BCL6B_255877_5	GCAGCTTCGAGATTCAGT	653	674	575	1066	152	413	575	471	1069	819	223	195	325	1156	659	415	187	325	239	849	653	1667	102	249
BCL6B	255877	BCL6B_255877_6	GTACATGAAGTCCAATAGA	223	412	734	346	424	420	553	187	639	531	82	299	329	385	508	544	184	408	209	200	391	408	370	339
BCL6B	255877	BCL6B_255877_7	GTCCACCCCGACTCCCGCA	719	493	1873	2487	1345	1013	1170	765	2556	2652	1047	822	914	797	3430	2230	1279	1186	880	1372	1841	2155	1194	555
BCL6B	255877	BCL6B_255877_8	GACCAGGCTCCCTGCTTGGG	571	898	1638	2940	1156	1295	990	919	2785	2328	621	798	694	1046	3013	2257	1147	1291	711	1097	1296	3290	845	665
BIRC6	57448	BIRC6_57448_1	GACAATCTGTCCATCACTG	1311	1254	1744	2166	923	987	931	1208	2085	1941	642	677	1149	1974	1889	2492	622	997	464	1672	1924	2424	612	509
BIRC6	57448	BIRC6_57448_2	GTTTACGTCGGACAGCAGAA	630	474	754	1366	630	469	666	877	1978	1365	241	247	549	775	1459	1180	469	830	825	434	1238	1535	291	188
BIRC6	57448	BIRC6_57448_3	GGACCATCAAAGTCATCGA	470	488	1732	2083	917	772	956	980	1966	2097	681	560	635	1443	2179	1818	634	995	778	881	1082	1614	717	515
BIRC6	57448	BIRC6_57448_4	GTAAATCTGAAAACCTCCG	551	251	362	520	564	211	231	190	625	423	284	278	154	38	536	730	180	280	99	211	313	498	197	505
BIRC6	57448	BIRC6_57448_5	GAAGTAAATCACAGCCCCGG	1151	723	2000	2874	1706	1243	1483	839	2952	2453	822	382	860	1260	3130	2471	942	1209	1005	1376	2003	2911	916	1011
BIRC6	57448	BIRC6_57448_6	GTAGGTTCCCAACAAACG	604	378	519	1148	772	405	431	308	986	969	288	320	548	410	1072	482	393	593	237	755	734	892	308	216
BIRC6	57448	BIRC6_57448_7	GCAGTGTCACTTGTATCTG	584	706	1830	2774	1029	913	1134	779	2754	2406	1046	1038	784	1126	3038	2123	889	1381	608	1146	2198	2399	412	432
BIRC6	57448	BIRC6_57448_8	GGACGTGCACTAGGTAAG	248	236	626	971	711	149	328	336	1441	930	271	486	510	292	726	768	307	350	358	456	1053	1376	572	156
BRWD1	54014	BRWD1_54014_1	GTGACTCTTGAAATACTGGG	475	465	176	927	76	243	367	457	772	572	236	338	521	498	855	223	163	241	250	940	810	752	232	125
BRWD1	54014	BRWD1_54014_2	GAGCACAACAGGAGCTACG	868	656	1322	1962	847	977	817	975	1768	1447	517	426	442	968	2036	948	858	1128	1027	757	1174	1588	378	547
BRWD1	54014	BRWD1_54014_3	GCCTTTGCTGCTCTTCATAG	255	116	536	1185	506	224	164	353	528	641	250	216	288	625	906	830	204	239	88	303	612	518	296	71
BRWD1	54014	BRWD1_54014_4	GGTTTCCACTGGTGCTGAT	127	303	988	1231	735	470	349	630	1471	1167	316	303	602	607	1222	769	422	766	222	1147	634	1754	408	316
BRWD1	54014	BRWD1_54014_5	GTGGGGAACCATAATTCAC	39	28	70	64	304	45	37	54	206	66	185	123	18	19	136	51	31	190	65	42	360	178	25	31
BRWD1	54014	BRWD1_54014_6	GCCGAAGAGATTGGACTGGG	185	217	862	983	404	250	738	461	827	1077	237	102	155	395	1241	910	418	464	352	468	769	1479	333	311
BRWD1	54014	BRWD1_54014_7	GAATACAATGATTGCTGCG	457	517	1364	2021	925	635	492	493	1737	1815	549	384	397	935	1910	1556	571	636	437	490	788	2997	641	1218
BRWD1	54014	BRWD1_54014_8	GCTTGTTATCTACATTAAG	190	327	700	1004	297	290	216	521	844	764	152	416	383	730	1154	1430	475	306	125	634	1028	1684	89	173
BTBD1	53339	BTBD1_53339_1	GGATGCAATAAGTGCAGAA	559	680	979	1677	355	811	298	532	1415	1001	445	751	469	739	977	578	765	541	353	951	965	1194	438	1330
BTBD1	53339	BTBD1_53339_2	GTCGCCTGCCAGTTGTAGAG	924	760	1884	2783	835	1214	602	657	1984	2243	507	577	468	1290	2750	1642	871	1564	720	912	1671	2727	737	1153
BTBD1	53339	BTBD1_53339_3	GGCGGCATGGCCACCACGT	479	438	662	750	591	290	517	198	659	588	221	272	273	485	1221	881	330	476	276	439	386	590	212	148
BTBD1	53339	BTBD1_53339_4	GAACCTCTCTACAACTGGC	252	220	413	370	108	70	122	125	373	319	243	169	72	261	427	222	94	82	271	694	261	421	307	165
BTBD1	53339	BTBD1_53339_5	GTAGAGAGGTTCCCGCTGCA	687	843	1877	2311	1082	1171	843	866	1985	1642	975	732	531	1168	2006	1776	1284	1298	794	1061	1108	2446	728	1042
BTBD1	53339	BTBD1_53339_6	GCTGGGACTGCGTATTTCT	131	323	942	830	502	226	223	266	622	649	232	245	143	313	919	500	85	364	61	189	569	794	237	102
BTBD1	53339	BTBD1_53339_7	GCCCTCACCGTCCTCTCTG	865	379	901	1309	756	726	604	823	1806	1765	747	495	316	541	1387	1195	729	1388	246	1330	1046	1798	636	637
BTBD1	53339	BTBD1_53339_8	GTCTTTGACGCCATGTTCAA	157	215	363	468	606	339	191	201	599	624	275	396	181	499	929	510	263	430	231	99	592	1153	606	225
BTBD10	84280	BTBD10_84280_1	GTATATGAAAATGCAAAAGA	145	136	489	622	157	178	130	53	412	278	292	394	189	556	260	595	126	256	56	302	343	323	297	116
BTBD10	84280	BTBD10_84280_2	GAGTCTACATGGTGCTAGT	938	672	2176	2282	1093	741	831	967	2377	1399	889	1230	608	1061	2255	1794	858	1756	622	850	1782	2181	734	1107
BTBD10	84280	BTBD10_84280_3	GCACCATGTAGACTCATTT	305	178	472	655	183	257	102	166	869	786	254	200	146	466	903	598	202	242	62	187	293	589	85	179
BTBD10	84280	BTBD10_84280_4	GAATCGCTCGAAACACAG	190	503	1094	1645	915	1027	617	808	1315	1782	938	1226	466	1113	2213	1113	430	546	898	530	1159	2384	431	596
BTBD10	84280	BTBD10_84280_5	GCACAGCCAAATACAATGTT	610	317	680	953	424	298	220	508	756	665	486	353	228	201	881	781	385	389	115	245	707	1465	194	314
BTBD10	84280	BTBD10_84280_6	GAAGTCACATTTCTAATACA	743	656	1857	2688	763	758	888	720	1856	2101	771	577	563	770	2545	1668	690	848	332	1123	2136	2721	897	650
BTBD10	84280	BTBD10_84280_7	GCACTGCTAATGGAACCATT	617	491	1048	1594	753	795	414	629	1809	1311	514	424	597	660	1795	1348	599	1127	448	1007	1137	2574	885	500
BTBD10	84280	BTBD10_84280_8	GCGGACTGCTTGGACGAG	274	397	737	1963	926	771	704	916	1462	1868	481	917	404	698	1816	979	451	743	311	1220	1077	1713	462	553
BTBD11	121551	BTBD11_121551_1	GCGACGACGTCCGCCAGG	416	687	1290	1319	834	246	402	308	1666	1046	465	204	341	1256	1576	900	348	368	271	679	781	897	290	467
BTBD11	121551	BTBD11_121551_2	GGCCGCGTGTATCGCTGGA	312	640	1947	1808	750	750	802	781	2092	1363	477	591	472	541	1787	1650	891	848	467	429	1211	1766	665	941
BTBD11	121551	BTBD11_121551_3	GGCCTGGCCGCGCACTGTA	554	660	2012	2430	1407	1190	1091	584	2253	2032	770	502	343	920	1974	2043	971	946	631	1193	1511	2596	909	974
BTBD11	121551	BTBD11_121551_4	GAACAGCACAAAGACAAGT	533	586	1482	2364	1562	596	731	448	1582	2015	787	598	698	1151	1873	1497	1102	843	413	768	1109	2628	722	692
BTBD11	121551	BTBD11_121551_5	GATCCCCGGGCAGGCCCGG	591	249	1029	1106	481	269	785	838	864	1012	377	316	292	279	1078	719	239	381	194	416	707	1003	345	299
BTBD11	121551	BTBD11_121551_6	GCGCTGCTGCTGCGTTCGC	374	285	735	810	402	623	352	522	780	1003	180	175	213	362	652	545	649	451	266	154	342	1111	361	530
BTBD11	121551	BTBD11_121551_7	GGAAGAGGCTCTCCATGC	77	136	296	307	329	401	108	77	563	281	426	83	51	149	474	171	272	73	48	144	436	919	241	109
BTBD11	121551	BTBD11_121551_8	GCTGGACTCGGGTTATGG	438	303	309	775	432	315	247	236	348	679	373	336	409	154	666	346	271	568	82	184	375	783	465	532
BTBD16	118663	BTBD16_118663_1	GAACAAGGACATCCAAAGTG	1136	1164	1399	1427	813	1104	708	512	1448	1581	403	422	565	1323	1824	1158	1088	608	242	365	950	1803	629	755
BTBD16	118663	BTBD16_118663_2	GAAACAGGCCACTGAACTGG	738	641	1661	2832	1059	974	1458	1076	2488	2788	754	856	1088	1626	3613	2311	1027	1152	846	1651	1746	3130	732	1036
BTBD16	118663	BTBD16_118663_3	GCCTCGTAGAATTTCTTGA	560	475	988	1421	535	501	861	583	1479	1246	570	376	404	623	1233	2245	608	767	187	424	1199	2023	643	418
BTBD16	118663	BTBD16_118663_4	GCTCTGAGCATAGACTTTG	727	481	910	1316	706	723	922	688	1323	1514	644	462	253	582	1427	1421	567	1203	410	806	1219	1833	591	807
BTBD16	118663	BTBD16_118663_5	GCTCAGAGCCTTGCACATCT	727	358	831	975	352	464	483	269	836	1092	434	380	444	499	709	729	276	523	370	590	1006	1399	181	128
BTBD16	118663	BTBD16_118663_6	GCCCAAACAGCCTTTCTCTG	704	834	1958	1845	780	1106	838	447	2351	1736	309	538	710	1834	2138	1972	2061	1198	445	1276	2108	2690	820	1185
BTBD16	118663	BTBD16_118663_7	GTGGGTCATTGATCTTCA	364	124	504	834	284	225	165	214	733	506	121	77	146	506	477	551	121	149	77	247	591	827	87	339
BTBD16	118663	BTBD16_118663_8	GTTCAGTGGCCTGTTTCAA	624	496	1013	1351	480	390	432	527	1559	1154	573	322	740	637	1229	1630	488	787	224	403	686	1314	603	164
BTBD17	388419	BTBD17_388419_1	GAGGACACGCCGTACTTGG	1009	638	1854	2543	1867	820	1046	1125	2640	2958	1047	1117	552	1153	2927	2008	1292	1306	945	1698	1662	2045	587	884
BTBD17	388419	BTBD17_388419_2	GCCACGCCGCGCTGCAGGG	416	357	703	993	397	621	453	527	1072	1304	580	313	475	469	1279	872	525	1075	513	400	733	1134	433	342
BTBD17	388419	BTBD17_388419_3	GCGGTGCTCCAGCGCTTGC	92	90	267	545	279	247	140	127	507	367	269	102	69	120	405	260	269	103	239	58	157	539	84	218
BTBD17	388419	BTBD17_388419_4	GTGGAATACCCGGACCTCAT	137	197	669	987	447	189	268	189	705	446	211	87	164	282	574	325	307	347	45	246	309	1035	215	237
BTBD17	388419	BTBD17_388419_5	GGGCCATGCTGACCTTGGT	252	164	525	925	190	328	640	209	1084	1226	191	314	124	79	916	657	376	494	114	584	609	1109	250	405
BTBD17	388419	BTBD17_388419_6	GTCGGCCACGCCGCGCTGCA	1603	1150	1623	2567	765	877	720	981	2320	1921	1024	814	977	1498	2584	1662	984	1239	567	1025	1419	1837	689	758
BTBD17	388419	BTBD17_388419_7	GGGCTCACGGCGCCCCACT	549	738	2068	1905	1126	763	816	863	2865	2335	1009	1047	495	744	2097	1770	1064	1494	393	1496	1371	2327	786	711
BTBD17	388419	BTBD17_388419_8	GTGGGCTGGTACCACTACG	332	493	470	1421	1259	835	492	715	1066	1440	624	318	604	472	1410	1348	533	691	361	620	1294	1348	1032	279
BTBD18	643376	BTBD18_643376_1	GATCCACTTAAAATGCTGGA	1042	836	1957	2298	1217	1196	597	632	2017	2123	948	1104	1316	1326	2204	2110	918	901	615	862	1559	2513	900	505
BTBD18	643376	BTBD18_643376_2	GTTGGTGAAGGCCCCACA	1318	1326	861	1091	697	371	541	325	1230	1605	458	514	738	576	1257	1246	352	734	533	662	858	1896	395	419
BTBD18	643376	BTBD18_643376_3	GAGATTGGTGCAGCACTTGT	1113	998	1061	1939	800	337	764	882	1343	1912	552	390	670	1519	1458	1304	708	649	531	1139	1621	1957	691	599
BTBD18	643376	BTBD18_643376_4	GCTCTTGACTATGGCTTGA	984	827	1067	1781	613	965	753	601	1325	1720	595	258	821	1133	1061	1255	524	539	666	1590	1094	2734	440	336
BTBD18	643376	BTBD18_643376_5	GTTTGATTAGTGGGCAGTG	831	495	895	908	523	319	542	559	893	1741	663	242	587	303	997	1024	444	521	273	660	1334	833	365	338
BTBD18	643376	BTBD18_643376_6	GACAAGGAGTTTGATTAGT	510	515	1544	2232	649	493	297	496	1684	1105	413	383	835	1046	1756	1171	438	413	576	560	1278	1896	684	548
BTBD18	643376	BTBD18_643376_7	GCCTGAAGATCAGCACACTT	522	284	640	1035	312	451	211	349	848	792	342	174	337	604	1039	707	327	444	262	787	722	692	336	226
BTBD18	643376	BTBD18_643376_8	GGAATCCCTTCAGCTTGA	1656	1099	477	755	317	423	179	142	750	593	1149	1218	452	793	620	1264	323	675	698	457	1173	960	313	390
BTBD19	149478	BTBD19_149478_1	GAACTCCAGCACTGCCAGGA	1429	1148	2551	3707	1536	1239	1184	1188	2635	3543	1715	1880	951	2366	3168	2476	1220	1424	592	1492	2778	2169	1206	1158
BTBD19	149478	BTBD19_149478_2	GCTTCGTGGTTGGTCAAGAA	1348	1337	1153	1529	475	560	658	696	1223	1228	667	396	563	1147	1124	771	425	570	421	1306	1013	2064	566	600
BTBD19	149478	BTBD19_149478_3	GCAGGAGGTATTTGCCCAT	239	133	432	1050	594	444	164	427	768	539	125	147	186	147	558	412	334	554	255	280	434	326	262	543
BTBD19	149478	BTBD19_149478_4	GATGTGGACTTGGTTTGTG	780	832	1977	2640	1490	1560	1009	664	2355	2539	1348	1162	691	1310	3020	1383	1016	1706	654	1048	2280	5152	827	780
BTBD19	149478	BTBD19_149478_5	GCGGTACAGCTTGACACTGT	361	527	1244	1528	859	653	966	638	1343	1106	372	788	233	416	1628	1139	634	778	165	815	1217	1469	364	986
BTBD19	149478	BTBD19_149478_6	GTGGTTGGTCAAGAACGGC	191	56	193	956	164	161	243	411	946	845	251	417	391	196	527	300	274	432	101	195	461	590	241	134
BTBD19	149478	BTBD19_149478_7	GGCACAGAGCCAGGCCCCG	308	303	795	766	736	420	573	586	1209	1279	364	354	356	557	887	774	662	687	393	303	687	648	511	562
BTBD19	149478	BTBD19_149478_8	GCACCTTCACCACAAACTGC	461	175	538	643	553	219	185	203	1142	459	99	106	191	160	459	243	349	233	103	336	511	563	296	95
BTBD2	55643	BTBD2_55643_1	GGCACCGCGTACTTCTTGG	306	491	960	1392	557	516	155	817	1214	1436	361	413	419	621	1748	1141	681	793	366	544	483	1137	375	427
BTBD2	55643	BTBD2_55643_2	GCCTTCCTCTTCAACAACG	685	619	1614	1928	810	683	498	377	1314	1923	632	460	400	734	1057	1459	646	563	389	1006	987	1695	342	642
BTBD2	55643	BTBD2_55643_3	GTCGGGCAGCTCAATCTCCG	670	422	878	1074	856	395	294	316	1334	846	524	646	541	459	1212	726	635	560	291	475	1072	2084	722	242
BTBD2	55643	BTBD2_55643_4	GTTGAACATGGCATCAAAGA	1210	1131	1599	2723	1362	719	733	868	1981	2387	710	915	538	1602	2550	2208	722	1463	478	556	1369	2417	849	806
BTBD2	55643	BTBD2_55643_5	GCGACGTGCACTTCCTGGT	632	554	457	1018	644	402	1178	617	967	1529	445	403	535	1084	1486	923	466	538	250	717	664	1317	279	535
BTBD2	55643	BTBD2_55643_6	GCGCTCGAGGCCCATTGCG	1845	1285	1794	2418	1692	649	871	674	2206	2000	1243	958	904	1105	2510	1796	1016	1201	759	1338	1137	2465	557	573
BTBD2	55643	BTBD2_55643_7	GCTGGCACCGCGTACTTCT	545	362	689	1599	500	1025	646	249	1172	502	366	354	256	418	1223	984	282	459	258	823	782	1124	142	408
BTBD2	55643	BTBD2_55643_8	GAGGCCGCGTACAACTGGC	293	282	1144	1474	531	670	484	447	1558	1339	390	324	261	391	1282	1007	389	446	293	327	1231	878	672	726
BTBD3	22903	BTBD3_22903_1	GTTCTCCGTAAAACATCGCA	1509	1146	1911	2601	1604	1090	742	740	2017	2747	683	599	865	1117	2548	2336	1178	1251	512	898	1626	2496	1060	1087
BTBD3	22903	BTBD3_22903_2	GCTCTGGGAGAGGAGCACAC	307	49	168	335	310	12	2	41	275	212	56	37	146	74	229	218	49	208	12	227	99	178	147	27
BTBD3	22903	BTBD3_22903_3	GCCACCAGGTGGGACTCAA	631	808	2317	3235	1967	1674	941	1095	3716	3853	1329	1319	970	983	3114	3236	1046	1804	756	1327	1796	3080	1082	880
BTBD3	22903	BTBD3_22903_4	GATGGCAGATGTACATTTTG	1009	919	1275	1728	736	794	401	829	2190	1529	710	477	299	1050	2229	1562	795	742	560	531	1731	1731	542	918
BTBD3	22903	BTBD3_22903_5	GATGTTCAATAATGATTTGA	1187	875	2790	3221	1170	1035	1060	1475	2362	2489	857	708	1328	1470	2814	2922	603	984	1151	1552	1847	3035	795	785
BTBD3	22903	BTBD3_22903_6	GTTGTTACTGAGATTCTGC	211	100	556	390	139	282	172	389	297	559	264	120	200	157	430	147	41	106	54	181	618	498	227	160
BTBD3	22903	BTBD3_22903_7	GTGTTCCATGCGATGTTTTA	695	744	1610	2285	842	664	504	527	1782	2130	591	762	662	444	2023	1177	465	717	690	733	907	2795	505	414
BTBD3	22903	BTBD3_22903_8	GGTCTCCAGGAAATTAACAC	173	331	308	323	136	191	196	223	369	455	246	170	246	362	434	293	154	99	123	544	405	525	140	103
BTBD6	90135	BTBD6_90135_1	GGGCGGCAGCACCGCCAGC	316	236	286	300	232	65	205	91	549	514	82	33	167	148	357	277	112	208	113	88	292	287	89	333
BTBD6	90135	BTBD6_90135_2	GCTCGGGCTCCTCAAACAGC	148	71	241	528	151	108	265	114	336	342	170	128	43	251	401	256	252	93	49	116	539	353	59	343
BTBD6	90135	BTBD6_90135_3	GGTTGTTGCCGAGTGTGGG	380	363	1076	1465	622	454	611	363	965	1213	391	242	401	817	1056	733	763	517	317	458	922	1500	147	476
BTBD6	90135	BTBD6_90135_4	GCCAGGTCTCCGTAGAACA	556	468	1883	2120	788	779	595	596	1664	1815	662	730	426	757	1381	1414	746	666	468	918	959	2219	576	609
BTBD6	90135	BTBD6_90135_5	GGTGGTTGTTGCCGAGTGT	420	451	866	1000	407	417	610	344	1235	980	476	311	348	609	762	983	303	504	246	291	737	1360	140	433
BTBD6	90135	BTBD6_90135_6	GGCGGCAGCACCGCCAGCC	110	159	364	467	159	121	124	102	451	447	298	536	133	310	579	109	167	357	263	412	250	347	127	218
BTBD6	90135	BTBD6_90135_7	GCGGCAGCACCGCCAGCCG	923	357	1084	1320	446	730	880	481	1516	1313	463	735	421	1036	1528	786	614	711	365	397	780	1770	526	497
BTBD6	90135	BTBD6_90135_8	GTCTATCTCACAGAAGCCTT	427	197	463	622	399	386	159	277	503	449	84	63	93	336	743	370	122	369	153	357	229	606	293	220
BTBD7	55727	BTBD7_55727_1	GTAACAAAGCAGAAAACAT	377	264	212	302	254	48	199	119	171	326	72	61	49	318	315	604	185	98	39	229	290	570	92	79
BTBD7	55727	BTBD7_55727_2	GCATTAGTGGAGGAATATGA	497	230	546	1396	586	238	342	278	583	484	147	199	364	794	628	1028	194	524	147	480	383	841	191	282
BTBD7	55727	BTBD7_55727_3	GTGGGAGTCCTCAAAGTT	172	425	480	1240	787	328	372	306	680	580	131	141	380	582	913	950	318	549	351	417	433	609	498	594
BTBD7	55727	BTBD7_55727_4	GCATTAGTGGAGGAATATG	376	287	836	1257	435	265	625	480	1370	1234	278	157	483	578	960	408	245	657	200	156	810	1178	258	100
BTBD7	55727	BTBD7_55727_5	GTTTGGAATGGAGGACTCA	130	53	431	699	396	587	458	334	622	734	240	165	188	140	621	570	186	225	108	503	407	1145	251	321
BTBD7	55727	BTBD7_55727_6	GAACTGGTTGAAGCTTTTGG	278	314	1107	1162	535	629	365	420	1173	1267	552	152	484	517	1276	2214	463	740	987	1020	1521	1602	1044	582
BTBD7	55727	BTBD7_55727_7	GCGAGAACTCCTCTCTGGG	550	468	609	614	490	436	577	429	698	880	161	200	319	1094	1050	820	782	597	384	692	374	574	222	165
BTBD7	55727	BTBD7_55727_8	GAGGAGTTCTCGCATCTGCT	898	435	1491	1692	974	768	455	722	1710	1757	942	711	443	1322	1957	1140	665	507	584	969	1461	1798	424	957
BTBD8	284697	BTBD8_284697_1	GTCAGGAACTCTTGCTAAA	527	262	648	1522	533	271	371	423	1207	1130	484	250	883	498	1530	953	335	782	160	351	1096	1015	449	300
BTBD8	284697	BTBD8_284697_2	GAGAAGGTAACATCTGTA	941	590	992	2072	941	425	698	302	1175	1444	805	398	828	601	1404	1350	697	1119	331	1124	1520	1963	576	264
BTBD8	284697	BTBD8_284697_3	GTCCGCTGGAGTTTGCAGTA	685	445	874	1594	624	511	464	882	1265	1069	816	383	351	589	1654	1339	859	841	132	764	780	1693	385	352
BTBD8	284697	BTBD8_284697_4	GGTACTTCTGGGGTCCGC	81	77	209	508	176	116	85	168	174	297	133	39	27	50	505	86	120	406	49	56	222	470	107	36
BTBD8	284697	BTBD8_284697_5	GACACCGTCGCCTTCAGC	359	157	683	912	460	390	279	482	1133	873	216	280	125	222	1136	936	167	331	151	219	469	820	305	234
BTBD8	284697	BTBD8_284697_6	GCTGGAGTTTGCAGTAAG	457	228	975	1540	521	646	218	485	1170	1119	414	461	487	634	1242	1161	506	263	170	301	398	1591	474	356
BTBD8	284697	BTBD8_284697_7	GTAAGGGGTTGCAAAGGAA	705	453	493	913	121	247	295	310	602	767	528	494	214	987	321	815	206	706	216	597	920	1100	183	436
BTBD8	284697	BTBD8_284697_8	GCTGATATGTATGGACTAGA	298	251	927	1359	287	477	278	279	1125	972	409	441	258	355	926	1099	672	408	133	192	537	1734	422	551
BTBD9	114781	BTBD9_114781_1	GGTGTAAGCACAATTCAA	1153	1088	1061	1544	1185	622	637	602	1707	1410	580	533	594	655	1614	1376	402	884	506	522	1176	1930	619	476
BTBD9	114781	BTBD9_114781_2	GATATGGACCTCAATTATAG	155	241	441	780	332	186	185	181	935	570	420	81	205	211	667	295	95	237	140	324	522	522	182	383
BTBD9	114781	BTBD9_114781_3	GCTCTGTGAGGCTCATGAG	478	273	870	1526	787	676	224	518	1370	1568	443	344	245	550	1518	1415	453	819	419	736	1306	1282	605	941
BTBD9	114781	BTBD9_114781_4	GCTGCTAAAATTACCCTGT	524	595	2318	2438	545	435	295	706	2128	1971	775	377	438	929	2159	1334	541	825	272	859	1505	2043	395	885
BTBD9	114781	BTBD9_114781_5	GAGCATGCCTCTATAATTG	540	823	2006	2337	1217	888	615	822	1894	1852	1083	803	598	1250	1724	2771	749	1084	419	805	1173	2774	1102	1192
BTBD9	114781	BTBD9_114781_6	GCACATACAAGTTAACTT	153	161	486	1024	314	366	417	339	381	773	181	236	151	746	680	981	309	541	153	281	650	638	411	230
BTBD9	114781	BTBD9_114781_7	GAGGAAACCTTCACTTGAG	628	884	3583	4471	1802	1988	1208	1394	4017	3044	1597	987	910	1004	3504	2594	1321	1111	999	1087	2140	3453	1229	2080
BTBD9	114781	BTBD9_114781_8	GAATCATGCTGAAATCATGC	157	170	536	715	69	107	163	188	555	363	126	219	239	29	816	683	277	218	71	115	566	641	170	161
BTRC	8945	BTRC_8945_1	GAGGCCTGGCAGAACGAAG	876	1217	1812	3213	1509	1372	1106	1152	3155	3793	1206	1283	841	1220	2583	1640	901	1064	736	1323	2130	2110	816	967
BTRC	8945	BTRC_8945_2	GAGGAGCATTCCCGTCAGG	502	583	1273	1667	796	614	498	620	1754	1491	453	785	381	692	1343	1769	595	668	431	861	709	1966	523	528
BTRC	8945	BTRC_8945_3	GCTCTATGCCCAGGTCTCTG	1171	899	2497	2888	1352	1660	1248	1049	3648	2941	1248	936	920	1276	3237	3214	1136	1419	780	1676	2472	4618	979	1365
BTRC	8945	BTRC_8945_4	GTTGGTAATGACACATTT	180	112	216	583	70	160	17	73	327	388	220	295	179	119	619	174	97	194	128	90	245	757	86	260
BTRC	8945	BTRC_8945_5	GCTTGGGCACAATCATAC	78	101	191	261	161	77	115	66	565	165	7	11	71	38	94	32	38	267	64	134	249	410	79	72
BTRC	8945	BTRC_8945_6	GGTACCGAGTGACCTCTGA	461	451	767	1647	782	553	302	707	1417	982	396	251	296	745	1609	1605	241	825	282	760	1062	1489	504	492
BTRC	8945	BTRC_8945_7	GCGATGCCTGTATAACCCA	876	597	1372	1617	558	628	361	597	1134	1300	481	381	532	1098	1534	893	415	639	505	896	1168	1810	555	687
BTRC	8945	BTRC_8945_8	GTGAGTGCGCCAGTCCCT	380	318	836	927	192	223	315	290	925	764	249	488	153	377	944	599	395	250	129	234	885	1143	430	391
C9orf3	84909	C9orf3_84909_1	GGGATCTCCCATAAACAACA	487	234	1394	1518	516	468	461	321	1044	1026	526	108	402	319	771	681	404	707	256	544	870	1281	302	289
C9orf3	84909	C9orf3_84909_2	GAATCTGTTTCCATCCTCG	905	579	1766	1889	481	876	800	694	2505	2030	362	509	471	856	1601	2250	752	1400	416	806	1720	1750	626	682
C9orf3	84909	C9orf3_84909_3	GATCCCACAGTATAAACACA	2138	1541	2687	3141	1966	1212	1698	1581	3582	2792	1231	852	1413	2843	3248	3398	1275	1426	778	1781	2039	3791	1539	1736
C9orf3	84909	C9orf3_84909_4	GGTACAAAACTAAACCTGAA	1080	947	1489	1440	689	458	396	424	1286	1264	737	792	550	605	1472	1173	408	882	398	637	959	1479	345	182
C9orf3	84909	C9orf3_84909_5	GAAAGTCAAGTCATTGAG	714	545	1095	1376	785	939	1048	495	1772	1356	511	740	311	1247	1565	1656	441	812	256	1351	970	2018	859	602
C9orf3	84909	C9orf3_84909_6	GACCATAGTGCTTTTCCTCG	794	744	2322	2119	1471	1172	729	966	2599	1930	964	679	523	1181	2673	2012	861	1214	375	526	1805	3115	758	979
C9orf3	84909	C9orf3_84909_7	GACTTTGCCTGCAAATCGT	2015	2129	1212	1747	494	885	680	958	2263	2325	890	820	822	2371	1634	2140	533	925	768	1441	1968	2861	605	605
C9orf3	84909	C9orf3_84909_8	GGCTTTGTTTGATTCTGAT	173	157	204	780	170	137	40	198	493	449	166	57	21	60	349	398	179	101	233	469	576	772	105	249
CAND1	55832	CAND1_55832_1	GAACTTCCTCCAGCTTCCAG	685	942	1701	1959	832	849	628	315	1571	1405	2607	2617	330	849	2006	1544	1638	3020	254	590	674	1981	1450	2592
CAND1	55832	CAND1_55832_2	GAAAGCATGTTAGTGCAG	323	90	217	559	142	244	222	143	449	351	324	149	440	355	665	266	183	125	135	357	225	356	237	202
CAND1	55832	CAND1_55832_3	GCAGAAAGATTCCATCAAGT	283	395	1124	1784	402	543	235	515	1051	403	913	816	77	180	795	1024	1044	918	51	60	188	851	909	702
CAND1	55832	CAND1_55832_4	GTACTGCACTTGGACAAA	1202	563	1736	1709	601	672	455	571	1275	1394	1414	1123	292	562	1434	958	774	1532	324	400	660	1230	827	1438
CAND1	55832	CAND1_55832_5	GACGGTCTTGTAGAATTC	271	416	683	1491	564	625	235	106	584	456	762	923	77	417	678	760	1064	1423	80	162	461	825	918	1428
CAND1	55832	CAND1_55832_6	GCCATCTGGTTATGAGCTG	1132	1034	1780	1584	939	424	448	345	1472	1265	1603	867	351	683	1908	1828	808	1212	480	688	1440	1271	1155	1005
CAND1	55832	CAND1_55832_7	GAGGCCTGTTCTGGGAGAAG	1017	940	1077	2089	827	402	661	458	1287	1323	2296	2058	557	1272	2257	1036	1580	1434	578	408	1720	1266	1103	1486
CAND1	55832	CAND1_55832_8	GAGCGTGAAGAGAATGTAA	642	543	1276	2246	673	323	149	680	1320	1108	1300	1422	189	468	1363	987	712	970	210	201	484	2013	1061	764
CAND2	23066	CAND2_23066_1	GAAGGCCTCAAAAGCCTGG	283	292	928	1204	490	260	170	359	1945	1390	532	764	435	594	1276	679	290	906	272	641	1190	1683	281	592
CAND2	23066	CAND2_23066_2	GCTGTCCTCGTCCAGCTGGA	772	983	1454	2193	849	1018	1222	1384	1698	2283	893	954	821	1810	2424	2106	1064	985	453	1065	1386	2258	498	764
CAND2	23066	CAND2_23066_3	GGCTCCTGGAGGACAAGAA	957	620	946	1236	606	484	495	607	1316	1120	587	609	330	574	1667	1455	182	570	238	1125	936	2211	308	669
CAND2	23066	CAND2_23066_4	GACCGCATGTTGGTGCACA	1224	740	3434	4579	1753	1238	1474	1084	3936	3390	1432	961	717	2100	4034	3458	1968	2476	969	1509	2144	5029	902	1877
CAND2	23066	CAND2_23066_5	GCTGACCACCTACTGGAC	71	50	573	1016	404	163	178	188	603	593	268	344	228	481	557	1028	158	122	104	306	679	1251	278	179
CAND2	23066	CAND2_23066_6	GATGCTGCTCCGGCTCCTGG	1902	1397	2536	2626	2024	1603	1037	1158	2700	2830	1680	1168	819	1531	3460	2087	1586	1375	679	1231	1937	3765	737	1249
CAND2	23066	CAND2_23066_7	GCTCCTCCACCATCCGGA	614	583	2384	2830	1537	1106	1202	923	2380	1909	1154	831	722	1205	2678	1794	849	999	540	754	1182	3060	628	723
CAND2	23066	CAND2_23066_8	GAAGAGGTCGGTGCTGCAGG	1319	687	521	579	593	147	552	270	1094	1498	563	415	481	1428	918	1229	523	800	316	340	1095	1288	475	363
CAPZA3	93661	CAPZA3_93661_1	GTGAATGACCACTATCCAAA	716	829	1746	4743	986	1279	740	888	1868	2825	1085	948	705	807	3847	3305	1012	1329	736	712	3506	6600	758	1198
CAPZA3	93661	CAPZA3_93661_2	GGATTTCCATCGATGCAGAG	779	375	1096	1354	401	546	256	578	1038	870	786	231	251	644	1356	1008	527	763	393	843	871	1024	725	773
CAPZA3	93661	CAPZA3_93661_3	GGTAGTCGCCCATTACATTG	1550	781	1636	1328	1447	758	704	579	2016	2138	664	691	675	1613	1864	2251	642	918	675	895	1294	4321	783	1133
CAPZA3	93661	CAPZA3_93661_4	GCATTTACAAATTCCCCTGG	332	316	261	485	310	75	89	185	466	602	339	213	186	388	795	374	175	410	76	304	396	608	352	358
CAPZA3	93661	CAPZA3_93661_5	GGTGGCCTGCACACTCACCT	386	324	729	817	305	226	374	321	1120	1041	286	178	240	530	1087	722	490	403	176	521	430	2136	287	198
CAPZA3	93661	CAPZA3_93661_6	GAAAGACATCCAAAGTCA	715	448	910	1698	1028	284	353	552	979	1052	543	318	403	1172	1015	679	379	318	168	747	973	1421	245	441
CAPZA3	93661	CAPZA3_93661_7	GATTTCCATCGATGCAGAG	1157	476	1664	3275	1485	868	732	1079	2972	2880	1040	775	712	1079	4220	2368	917	1296	705	1302	2955	2393	528	890
CAPZA3	93661	CAPZA3_93661_8	GCACAGAAGAACAACTCTC	678	503	502	777	385	181	339	502	888	479	145	263	164	440	966	687	497	316	214	356	818	1239	274	178
CBL	867	CBL_867_1	GTTCCAATTCCTGAGCAAAG	323	267	867	1279	587	424	366	265	1045	1073	640	434	351	550	962	1054	521	567	257	465	785	2015	402	359
CBL	867	CBL_867_2	GCCAGGATGAGTTACAGCA	336	176	582	1058	344	181	132	355	921	783	315	396	318	241	1356	1066	296	287	232	190	574	1026	283	428
CBL	867	CBL_867_3	GTTGTGTCAGAACCCAAAGC	88	157	478	557	224	576	259	253	660	412	255	75	158	63	470	362	196	464	74	179	378	777	283	104
CBL	867	CBL_867_4	GCCTCCAGCCCAGAACTGA	1411	990	1933	3072	1212	1435	1160	1074	2967	2389	1045	833	966	2111	2805	2277	1190	1536	555	1772	2173	3081	1084	1048
CBL	867	CBL_867_5	GGGCCATGGAGAATGGAGA	388	337	753	1014	409	633	297	405	1016	928	366	501	290	532	911	724	621	438	161	304	724	1491	202	361
CBL	867	CBL_867_6	GGCCTGATTGGGCTCATGA	361	319	681	1046	618	432	325	373	855	836	463	366	266	415	1049	806	508	406	321	215	788	1245	907	436
CBL	867	CBL_867_7	GCCTCCAGCCCAGAACTGAT	480	432	1406	1877	796	943	387	753	884	1166	435	801	830	728	1404	1738	488	879	462	540	1130	890	418	543
CBL	867	CBL_867_8	GATAGTACGGAGATGCTGGT	276	306	907	1078	557	588	374	387	1053	912	384	220	360	340	1378	863	539	564	58	360	485	1994	350	271
CCIN	881	CCIN_881_1	GTCGTTACAGTGAACTCGA	199	335	737	1121	347	157	324	504	888	617	262	255	285	789	1261	1096	438	417	360	541	793	975	277	351
CCIN	881	CCIN_881_2	GAGCTGTTTGAGCTCAAAG	429	236	780	1139	348	318	720	280	1330	1133	528	162	366	870	1035	1058	442	429	207	704	829	1479	614	231
CCIN	881	CCIN_881_3	GGCGGCCAAAGATAACAGG	413	559	953	1586	1363	804	501	834	1538	2082	656	440	744	669	1721	864	651	739	192	233	1240	2375	653	1097
CCIN	881	CCIN_881_4	GTGTTTGCCAGCAACAAGC	101	152	571	1092	412	237	89	52	700	775	114	116	128	101	628	621	162	465	149	78	580	661	142	80
CCIN	881	CCIN_881_5	GTGATGAAAAGCTCATCAG	131	151	236	712	346	329	136	225	781	487	307	262	161	349	689	343	166	370	61	247	330	332	277	361
CCIN	881	CCIN_881_6	GTCCTGATGGACCGCAAGC	111	229	432	449	79	373	263	104	265	399	159	39	228	25	487	167	139	99	53	178	307	581	159	170
CCIN	881	CCIN_881_7	GTGATCTCCGAGCAAAATG	770	348	1088	1662	1312	855	1071	1044	1893	1864	656	514	543	739	2099	1106	921	1499	653	1223	1538	3251	990	840
CCIN	881	CCIN_881_8	GCACGTGAAGGTTTTCATCA	375	157	620	616	450	443	244	152	449	708	497	222	204	429	656	684	284	887	119	240	314	999	146	390
CCL11	6356	CCL11_6356_1	GGCCAGGTTAAAGCAGCAGG	809	561	1625	2077	1036	749	987	759	1353	1369	482	140	634	1006	2398	1066	856	935	970	853	1316	1344	622	516
CCL11	6356	CCL11_6356_2	GCTACAGGAGAATCACCAG	299	162	968	1017	466	509	433	604	1154	1096	340	448	564	820	1441	908	615	400	145	458	812	538	332	448
CCL11	6356	CCL11_6356_3	GCTGCTTTAACCTGGCCAAT	691	515	1117	2200	570	834	1060	913	2041	1823	504	383	335	779	1804	1456	757	585	441	1281	1335	2382	562	838
CCL11	6356	CCL11_6356_4	GGTTAAAGCAGCAGGTGGTT	343	735	175	608	252	117	240	391	754	305	503	379	226	327	766	519	191	232	141	353	826	970	44	223
CCL11	6356	CCL11_6356_5	GGTTAAAGCAGCAGGTGGT	251	471	1175	1170	468	312	511	471	1061	1916	484	296	408	1084	1383	833	459	679	208	865	1154	1264	458	749
CCL11	6356	CCL11_6356_6	GCAGCCACAGAAGTGCTG	602	332	1081	652	80	144	196	230	508	622	284	170	249	513	494	389	126	163	251	448	425	565	299	140
CCL11	6356	CCL11_6356_7	GAAGGGGTATCTTCCTAT	120	333	474	804	296	88	249	400	506	438	156	46	146	274	312	404	127	237	293	204	248	604	147	247
CCL11	6356	CCL11_6356_8	GCCAGGTTAAAGCAGCAGG	699	326	1514	1884	817	371	422	693	979	1138	637	295	345	751	1673	1429	1027	435	465	468	727	1085	554	444
CCNF	899	CCNF_899_1	GTGAAAGAGCACATCTTCG	561	521	948	1676	598	504	747	964	1355	1381	428	298	570	586	1534	1412	333	343	680	1025	1019	1929	384	305
CCNF	899	CCNF_899_2	GTGGTTCACGAGAGCCTCA	1805	1311	2303	3079	836	365	831	1130	1814	1909	492	456	1154	2249	1965	1877	538	1297	542	1579	1571	2346	280	218
CCNF	899	CCNF_899_3	GAAGAGCCAGATGAAAGGTG	1273	1342	2035	3151	1373	954	1278	1597	2587	1741	765	903	2004	2553	2379	2502	400	1472	1083	2058	2098	2941	638	707
CCNF	899	CCNF_899_4	GCTTCTTCAGTCTCGCTGAG	1000	740	1845	2189	956	504	1341	974	1801	2267	264	530	1367	1771	2570	1779	380	692	976	1687	1760	2098	566	580
CCNF	899	CCNF_899_5	GCGAGACTGAAGAAGCGAG	242	477	868	1758	820	664	984	796	1279	1027	474	171	837	1281	1460	1046	580	457	451	1931	972	1830	487	403
CCNF	899	CCNF_899_6	GCTGGCAGACGATCTCAC	133	87	341	368	20	231	198	265	724	271	77	40	182	224	468	254	152	92	241	444	159	362	102	38
CCNF	899	CCNF_899_7	GTACCGGTCCACACACTCCA	1287	1286	1803	3791	1028	615	1213	1440	2833	2001	665	188	1458	1729	2991	2257	755	1107	1600	1910	1318	3220	595	658
CCNF	899	CCNF_899_8	GCACCTGACCGTGGAGTGTG	2480	1301	2693	2716	488	847	1312	1816	2955	1925	784	490	1883	2964	3106	2691	743	949	1486	2394	2241	3518	698	464
CCT3	7203	CCT3_7203_1	GGTGATCAGTGCTTACCGCA	778	431	1710	1910	485	734	584	511	1974	1137	429	871	358	1207	2179	984	600	918	490	1055	1024	3335	446	923
CCT3	7203	CCT3_7203_2	GCCGGACCCAGGATGAAG	866	638	1475	2498	880	775	798	685	2151	1654	569	1011	524	850	1839	896	777	1036	307	519	1730	2162	727	719
CCT3	7203	CCT3_7203_3	GCGTGGAGTCATGATTAACA	641	451	462	1514	515	300	358	424	930	752	313	249	490	658	892	675	355	335	484	698	553	1977	175	183
CCT3	7203	CCT3_7203_4	GACATTGAGATTACACGAG	765	596	1822	2017	1297	491	626	618	2040	2458	1022	1090	522	931	1671	1800	785	1281	390	478	905	3401	831	1046
CCT3	7203	CCT3_7203_5	GTACATCCAGCAGCTCTGTG	1098	1018	1882	2191	1388	1119	502	301	1723	1515	1187	1737	719	655	2343	1787	914	1145	311	867	1512	2363	988	777
CCT3	7203	CCT3_7203_6	GCAGCAGATGCACCCAACAG	1415	621	850	1291	589	935	438	423	1512	969	397	611	512	974	1106	1054	590	477	301	673	585	1350	455	594
CCT3	7203	CCT3_7203_7	GTGATCAGTGCTTACCGCA	564	927	779	1353	493	640	503	324	835	648	434	431	402	776	1044	587	540	671	304	592	654	2144	332	421
CCT3	7203	CCT3_7203_8	GCACTGATCACCACTGTT	704	299	448	602	590	318	121	320	809	1110	518	611	245	818	713	649	274	713	427	331	1007	886	284	267
CDC34	997	CDC34_997_1	GAGGGCGATCTATACAACT	191	324	556	893	299	331	408	175	750	954	574	277	279	362	676	601	463	632	191	360	426	1182	325	301
CDC34	997	CDC34_997_2	GGATTCCGCGTGACACTGG	742	509	497	415	639	283	295	530	927	659	540	146	297	602	839	450	302	453	251	639	671	846	302	264
CDC34	997	CDC34_997_3	GGAAGTGGAAAGAGAGCAA	620	556	469	1294	875	210	452	312	1290	987	260	134	491	586	1431	1134	288	615	481	411	638	934	211	390
CDC34	997	CDC34_997_4	GTGGGGTTCCACCTCTCTG	191	157	275	491	292	66	468	249	346	459	377	92	92	314	504	360	146	177	197	221	373	431	25	101
CDC34	997	CDC34_997_5	GGTCAGGAACCGAAAGGC	244	86	153	356	277	64	75	232	354	214	183	198	117	120	196	97	266	95	155	69	221	629	98	190
CDC34	997	CDC34_997_6	GTGGGGTTCCACCTCTCTGA	131	151	438	452	98	308	117	123	692	1060	355	202	75	508	577	563	147	360	137	126	188	324	284	324
CDC34	997	CDC34_997_7	GCGCTGCTGCTGGAGCTCAA	1474	707	2533	3194	1263	1963	1195	1640	2475	2539	1095	1770	629	1689	3467	2411	965	1457	686	1552	2008	2480	1084	1183
CDC34	997	CDC34_997_8	GCGTGACACTGGTGGACGA	891	622	929	1294	552	516	838	322	1319	1071	167	440	444	1070	1752	995	324	411	396	808	777	1585	361	993
CDCA8	55143	CDCA8_55143_1	GGCAGAACCTCCTCAAGG	79	1	7	19	19	113	46	35	236	3	38	36	85	49	8	51	13	14	27	45	51	44	21	10
CDCA8	55143	CDCA8_55143_2	GGTTATCCACCTCCTTGAGG	98	4	142	309	61	120	70	4	197	62	97	20	70	141	88	245	72	241	32	669	255	226	164	264
CDCA8	55143	CDCA8_55143_3	GACAGGCAGAACCTCCTCA	155	57	117	145	104	19	219	39	191	207	131	88	45	194	87	209	84	105	97	112	95	424	60	120
CDCA8	55143	CDCA8_55143_4	GGTCGAAGTCTTTCAGAA	164	17	120	13	25	2	7	32	47	31	11	66	40	45	13	79	22	25	37	25	95	49	7	12
CDCA8	55143	CDCA8_55143_5	GTCGAAGTCTTTCAGAAAGG	555	66	92	79	199	11	16	25	123	17	83	86	171	47	65	152	23	106	122	10	216	51	28	95
CDCA8	55143	CDCA8_55143_6	GCAGAACCTCCTCAAGGAGG	445	212	633	968	240	156	205	256	1055	632	509	774	420	776	843	515	578	718	474	246	633	641	240	239
CDCA8	55143	CDCA8_55143_7	GTACTCCAGCAGCAGGAGAG	304	129	159	260	332	257	160	119	413	165	297	151	62	647	355	424	63	146	187	288	498	496	138	253
CDCA8	55143	CDCA8_55143_8	GTTATCCACCTCCTTGAGG	200	40	281	262	308	132	181	17	193	206	67	9	123	137	198	163	81	137	10	70	218	115	243	48
CDO1	1036	CDO1_1036_1	GATGAGGTCAATGTAGAGG	314	341	1079	1600	303	685	738	533	1188	1195	489	534	545	789	2239	1394	581	725	424	697	1373	1857	393	1066
CDO1	1036	CDO1_1036_2	GTACATTGCCCACTCGGTG	83	252	1048	1164	765	558	264	346	953	1277	422	342	197	360	1494	1112	406	467	309	358	1414	1203	368	794
CDO1	1036	CDO1_1036_3	GATGCGGATCAGATCAGCCA	937	716	2678	4114	1345	1349	1536	1781	2896	3334	1218	938	908	1217	2963	2530	916	1900	739	1381	2444	2376	1002	1101
CDO1	1036	CDO1_1036_4	GCTTTCTGAAGATGCTACA	142	239	1298	1220	539	701	191	448	632	718	883	498	658	485	1170	819	378	653	96	770	910	892	491	772
CDO1	1036	CDO1_1036_5	GCTCTCGTAGGCTTCCATGA	1144	952	1382	2191	718	1123	1060	950	2047	1633	992	1133	996	1102	2439	2123	996	1140	924	1019	1475	2966	967	1281
CDO1	1036	CDO1_1036_6	GATGCTACAGGGAAATCTAA	611	821	1818	3028	1450	1182	833	947	2453	2556	1498	1580	863	707	2366	1978	1131	1648	736	1011	2664	2807	1441	1265
CDO1	1036	CDO1_1036_7	GCGTACATTGCCCACTCGG	632	853	2013	1357	727	706	613	689	2357	1364	703	377	431	496	1491	1377	588	783	571	503	1636	1063	411	1028
CDO1	1036	CDO1_1036_8	GTGGTTTGCAGTTTGTTGT	390	452	706	1066	211	159	285	136	1302	946	526	132	319	556	907	1119	274	485	243	831	749	1197	189	101
CDRT1	374286	CDRT1_374286_1	GATCGACCTCAGCAAGAAAG	645	869	1641	3380	1467	1019	667	1068	1797	1887	666	1102	561	1109	2411	1295	881	1045	474	1190	1337	3349	929	1259
CDRT1	374286	CDRT1_374286_2	GGGTTAGATGCTGCCCCA	389	464	712	853	493	330	114	401	843	863	502	924	263	295	1001	1020	607	233	242	282	476	1575	225	502
CDRT1	374286	CDRT1_374286_3	GAAAATGAACACTTCCTTG	341	188	1107	1228	856	464	318	560	1098	1148	447	384	568	1039	1042	1741	801	922	593	489	882	2216	944	623
CDRT1	374286	CDRT1_374286_4	GGAAGTGTTCATTTTCTG	154	59	548	302	387	399	286	298	602	479	137	46	164	654	735	263	114	60	350	267	265	709	71	154
CDRT1	374286	CDRT1_374286_5	GCATTTCACAGCTCCCTCG	496	541	1301	1653	1015	450	236	535	2022	1685	736	635	418	903	1409	2024	738	1363	359	1036	1639	2173	648	870
CDRT1	374286	CDRT1_374286_6	GAATTTACAATTTCTTCAAT	557	382	899	1085	645	519	353	438	1120	1246	336	316	624	642	1265	731	480	692	235	792	940	1542	320	744
CDRT1	374286	CDRT1_374286_7	GCCATCAGTGCTTCCTGAG	504	264	841	835	611	297	233	280	707	1117	298	293	601	761	626	982	590	502	281	351	601	720	217	294
CDRT1	374286	CDRT1_374286_8	GAAACGCAGCAGGTCCTGA	1729	1562	2711	3807	1655	1685	1560	2004	3504	2743	1471	1186	1437	2055	3575	2737	1340	1853	1113	1395	2765	4108	1017	1295
CHEK1	1111	CHEK1_1111_1	GGTATTGGAATAACTCACA	479	198	164	32	35	20	120	105	141	173	123	22	57	329	121	68	24	51	82	203	48	148	112	173
CHEK1	1111	CHEK1_1111_2	GGTGCAAACCCTGGGAGA	220	142	368	11	93	15	211	175	248	164	77	108	191	312	160	46	18	93	108	179	61	143	46	43
CHEK1	1111	CHEK1_1111_3	GTCCCAGTCTTCCACAAA	654	353	61	139	90	25	116	196	427	291	142	78	237	289	253	695	147	131	119	406	570	414	450	66
CHEK1	1111	CHEK1_1111_4	GAAGTTCTGGAGCAACATA	1282	1063	673	612	150	160	493	284	1244	441	731	421	918	1380	950	1219	265	1136	759	475	1174	1488	570	528
CHEK1	1111	CHEK1_1111_5	GAGATTCTTCCATCAACTCA	476	232	126	374	77	120	94	182	167	129	375	105	191	596	148	269	264	281	89	168	225	131	401	85
CHEK1	1111	CHEK1_1111_6	GGGACTTGGTGCAAACCCT	5	1	2	22	9	1	5	175	10	52	2	63	2	34	15	5	4	20	18	168	11	24	1	3
CHEK1	1111	CHEK1_1111_7	GTGTGTCAGAGTCTCCCAG	275	183	601	534	466	79	491	298	357	484	421	242	275	434	903	803	521	186	445	310	640	543	355	184
CHEK1	1111	CHEK1_1111_8	GTCATGGCAGTGCCCTTTG	483	146	183	186	133	2	216	30	181	70	259	165	118	348	58	418	21	171	87	125	169	118	51	110
CHI3L1	1116	CHI3L1_1116_1	GCTGGTCCCAGTACCGGGA	616	322	1488	1848	1548	855	536	675	2248	1819	1034	660	670	1324	1824	1213	741	640	741	519	1504	1489	823	747
CHI3L1	1116	CHI3L1_1116_2	GCCTGGCTCTACCCTGGA	920	483	978	1257	510	277	527	436	1348	1855	428	381	219	550	1767	791	588	862	209	474	574	1237	599	657
CHI3L1	1116	CHI3L1_1116_3	GATGTGGGTACAGAGGAAG	649	667	1269	1780	553	401	373	648	1157	1756	308	389	789	1245	1248	772	653	443	831	296	735	1897	639	581
CHI3L1	1116	CHI3L1_1116_4	GTAGATGATGTGGGTACAG	96	74	350	396	218	362	280	131	391	1121	152	95	47	360	379	220	81	171	103	277	303	423	171	184
CHI3L1	1116	CHI3L1_1116_5	GGTCCAGCCCATCAAAGCCA	896	818	2394	3477	1681	842	729	920	2838	2394	1296	1241	767	1011	2971	2918	999	1067	564	1155	1816	3465	1174	695
CHI3L1	1116	CHI3L1_1116_6	GGAATGATGTGACGCTCTA	945	850	1300	1823	513	376	717	747	1474	1186	991	874	517	725	1677	1357	434	869	777	341	1415	2393	540	827
CHI3L1	1116	CHI3L1_1116_7	GAAGCGGTCAAGGGCATCT	1514	1138	1571	1910	720	701	653	666	1594	1607	569	598	458	938	1403	2213	637	1187	463	1282	1750	1861	790	532
CHI3L1	1116	CHI3L1_1116_8	GCGCACCCATGGCTTTGAT	413	368	1347	2218	440	615	728	584	1157	1399	525	443	252	801	2153	801	1176	743	494	589	879	1773	614	782
CIAO1	9391	CIAO1_9391_1	GGCCAGGTAATTACCGCAG	280	165	609	605	442	385	371	352	505	806	91	192	108	244	354	437	152	509	136	232	255	472	194	162
CIAO1	9391	CIAO1_9391_2	GCGCTGGTGGCCTTCAGAA	337	286	231	468	161	61	80	41	337	216	174	158	194	189	548	392	131	141	129	165	240	663	50	117
CIAO1	9391	CIAO1_9391_3	GAGGCCAGGTAATTACCGCA	1139	1008	2420	2383	1251	1502	1203	1085	3111	2560	1418	1133	1372	1756	2990	3090	950	2186	606	2065	2209	2992	1474	1593
CIAO1	9391	CIAO1_9391_4	GATTCATGGCCCTCAAGGG	207	305	959	1374	632	628	494	214	1032	1012	376	513	278	607	1077	1020	588	806	199	605	1309	1297	558	462
CIAO1	9391	CIAO1_9391_5	GACGCCAGATACGCACAGTA	2086	1985	3767	4648	1954	1324	1505	1865	3727	3334	1651	929	1649	1471	3942	3769	1487	2553	910	1858	3059	4968	1096	1557
CIAO1	9391	CIAO1_9391_6	GACCAGGCTACCTTCCGCA	525	436	715	1215	359	716	806	375	1424	983	523	399	332	1220	1227	1339	711	787	374	436	945	1427	577	688
CIAO1	9391	CIAO1_9391_7	GACCCAAACGCTCTTATCT	582	404	803	1254	532	502	698	314	599	893	407	485	202	602	1085	781	898	721	281	575	867	1168	178	921
CIAO1	9391	CIAO1_9391_8	GCCGAGATAAGAGCGTTT	253	30	247	420	33	62	338	37	568	428	102	335	62	162	195	228	115	187	31	153	215	108	209	93
CISH	1154	CISH_1154_1	GCCAAAGGTGCTGGACCCAG	1538	887	1523	2154	1038	420	694	839	2170	1933	893	585	595	1052	2534	2249	1113	675	585	1825	1399	2074	523	888
CISH	1154	CISH_1154_2	GACTGGCTTGGGCAGTTCCA	541	596	1933	1904	1295	531	836	942	2061	1930	817	535	430	482	2095	1269	925	1292	568	518	1358	1381	868	415
CISH	1154	CISH_1154_3	GCACAGCAGATCCTCCTCT	579	237	933	1083	389	291	636	494	636	862	369	240	291	453	958	682	353	219	334	365	412	754	581	317
CISH	1154	CISH_1154_4	GGTTCCATTACGGCCAGCG	598	728	1243	2025	1158	609	814	409	1741	1766	535	484	530	497	1773	1358	683	616	365	835	1101	1350	603	879
CISH	1154	CISH_1154_5	GTACTAAGAACGTGCCTTC	21	17	83	277	149	58	53	52	438	187	62	8	158	78	232	189	28	39	40	31	325	380	5	8
CISH	1154	CISH_1154_6	GCCTGCTGGGGCCTTCCTCG	162	517	799	1005	592	543	297	473	1240	871	621	268	275	524	1021	1400	713	593	495	181	774	839	391	812
CISH	1154	CISH_1154_7	GACTGGGCAGCGGCCCCTGT	1157	705	1230	2385	1511	1560	1150	1476	2804	2510	1187	840	813	1490	2864	1984	1056	1465	811	926	1862	2787	877	1524
CISH	1154	CISH_1154_8	GGTATTGGGGTTCCATTA	1338	1354	776	1427	603	538	773	707	1119	1574	386	370	832	1608	1138	982	364	749	424	851	815	1732	255	665
CLP1	10978	CLP1_10978_1	GCCTTGGAACAGATGCGG	802	455	329	933	265	210	229	338	706	811	197	298	385	633	391	731	149	402	191	502	290	744	349	363
CLP1	10978	CLP1_10978_2	GGCTGTTCTGTGCAACTGAG	537	229	952	752	167	82	222	192	559	913	154	262	229	642	573	379	335	338	214	330	311	927	311	143
CLP1	10978	CLP1_10978_3	GACATAAGCCACCTCAGTG	480	707	949	1384	362	265	623	461	808	696	559	452	191	728	1169	836	289	738	202	437	622	1153	537	492
CLP1	10978	CLP1_10978_4	GACTTGCCCACATCAGTG	1883	1251	2353	2256	1075	679	641	817	1834	1302	1393	1232	893	1772	2860	1372	774	1453	734	843	2048	1751	1037	542
CLP1	10978	CLP1_10978_5	GCGGAAAAGGAAGAAGAGCG	369	418	863	834	318	227	358	270	844	880	451	339	616	660	615	763	527	428	157	487	554	1292	373	196
CLP1	10978	CLP1_10978_6	GAGGTGGCTTATGTCTCCA	764	954	1286	1827	399	238	858	556	1207	968	365	483	377	802	1359	928	624	767	292	500	1277	1243	457	647
CLP1	10978	CLP1_10978_7	GTGTTGAGGTAAAGCAACAT	177	425	513	812	192	43	140	87	461	495	181	294	122	201	526	348	232	419	298	266	464	961	382	158
CLP1	10978	CLP1_10978_8	GCACAGTGCGTACAAAGT	327	501	995	947	368	347	296	294	707	725	314	517	419	497	580	1214	465	400	187	487	634	1255	408	334
COPS2	9318	COPS2_9318_1	GTGACTGCACTCCGAATAT	879	855	1194	1182	1190	700	79	87	270	154	3197	2701	61	408	275	383	1823	2066	130	134	159	962	2013	2394
COPS2	9318	COPS2_9318_2	GCAGCTATTGACCTATATT	656	560	703	974	573	499	190	306	315	144	1803	2502	182	373	692	269	1202	1324	183	186	674	640	1033	1808
COPS2	9318	COPS2_9318_3	GTAACTCCGAGCCAAATG	869	569	1408	1976	1819	1559	288	207	543	487	4622	4577	317	861	1017	1021	3114	3411	143	84	715	941	2542	4522
COPS2	9318	COPS2_9318_4	GTAAAATGCACTTGAGGGA	487	339	1382	1445	1246	1429	111	172	441	253	5003	4882	198	253	614	448	2821	2222	130	161	505	632	2669	3472
COPS2	9318	COPS2_9318_5	GTGGTGGTAAAATGCACTTG	892	494	1191	1029	1354	1634	125	90	138	408	6253	5507	174	762	585	538	4375	3648	200	93	561	1245	3510	5211
COPS2	9318	COPS2_9318_6	GATAACTCCCATAATCAG	147	233	711	685	1564	807	81	153	133	87	2728	2385	86	193	150	345	2259	3031	116	128	106	682	1733	3148
COPS2	9318	COPS2_9318_7	GAATTCTATGAAACAACAC	212	57	272	510	460	362	23	8	136	294	1023	813	34	75	159	252	404	898	3	183	178	289	629	754
COPS2	9318	COPS2_9318_8	GTTATTAGAAATATATGCTT	89	242	652	743	424	471	100	129	257	231	1169	1933	35	223	333	369	649	1235	197	282	418	519	562	1092
COPS3	8533	COPS3_8533_1	GGATGCCAATTCCTCGCAG	364	123	756	685	646	304	31	43	170	12	2745	2750	28	271	408	282	1781	1662	110	9	442	375	1676	2624
COPS3	8533	COPS3_8533_2	GCCCTTCCATATCTTGACG	504	186	766	983	754	1105	122	49	381	170	2327	2698	189	219	538	767	2193	1281	76	409	263	290	1302	1508
COPS3	8533	COPS3_8533_3	GCAGAGATCAGCATGTATTG	447	351	501	752	927	827	95	102	113	87	2926	3502	2	52	307	434	1765	2772	50	80	221	645	1504	2614
COPS3	8533	COPS3_8533_4	GCAAGTATTAACCAGAAGGA	419	369	616	706	963	864	167	93	287	120	3169	2454	188	308	404	548	2091	2243	42	171	154	630	1845	2790
COPS3	8533	COPS3_8533_5	GTTTCGAAGTCAGGAACACT	227	184	985	1169	537	854	85	65	497	294	2099	2201	67	127	590	466	1475	1918	100	159	328	893	1057	2480
COPS3	8533	COPS3_8533_6	GCAGTTGTCTGGACCTCAGG	187	304	552	948	699	553	42	91	103	116	3124	3026	25	66	343	528	1331	1903	285	107	233	551	2098	1253
COPS3	8533	COPS3_8533_7	GTGAACTGATCAACAAGAG	194	531	655	1296	1006	1098	131	242	362	326	2349	2445	229	71	589	917	2018	2356	95	58	428	1400	2166	2896
COPS3	8533	COPS3_8533_8	GCGAAGAACTTATCCCATC	271	315	271	541	432	310	37	62	96	99	1307	1907	34	29	313	200	1049	1091	31	11	110	350	721	1122
COPS4	51138	COPS4_51138_1	GATTGCTAGGCTATATCTGG	436	346	479	872	1056	1022	94	103	220	62	4027	4682	199	316	201	422	3003	2843	114	117	535	699	2018	3010
COPS4	51138	COPS4_51138_2	GTCAGTCTCGTGATCTCG	251	314	591	801	1165	795	48	85	253	123	2909	4916	31	88	399	280	2260	2669	50	38	311	257	1749	2565
COPS4	51138	COPS4_51138_3	GATGATCCAGTCCAGGCAG	2171	1071	2657	2876	2649	3177	491	274	436	374	13472	11232	339	920	1161	1467	10794	9273	194	166	886	1521	8262	11292
COPS4	51138	COPS4_51138_4	GAAATCTATCACTTCACCT	122	271	316	828	706	607	214	107	370	97	1938	1587	46	253	379	264	950	1070	103	49	207	237	1373	1779
COPS4	51138	COPS4_51138_5	GTATCTGTAATTGTTCAT	122	52	187	80	505	99	65	7	6	14	846	614	30	7	21	76	464	722	1	29	140	115	569	658
COPS4	51138	COPS4_51138_6	GTACAATGTAGATTATAAAC	37	9	285	69	196	54	3	13	1	0	291	420	5	0	0	11	58	66	0	0	14	16	40	322
COPS4	51138	COPS4_51138_7	GACTTACTTGAAGATTGCT	368	400	977	1497	1383	1043	139	121	181	148	6170	5698	151	491	563	411	3533	3841	171	259	337	515	3403	4001
COPS4	51138	COPS4_51138_8	GAAGATTGCTAGGCTATATC	159	98	206	507	343	486	26	38	172	32	1317	1481	3	37	55	290	1281	767	77	50	74	88	612	1048
COPS5	10987	COPS5_10987_1	GCCTTGAAAATGCAATCGGG	370	273	627	1211	1047	818	160	187	369	213	2515	2582	114	189	303	334	2543	2005	90	18	76	506	1711	2360
COPS5	10987	COPS5_10987_2	GATGGGTCTGATGCTAGGAA	502	779	1303	2079	1070	1652	92	130	577	339	4379	4406	38	151	436	515	4543	3296	188	256	488	627	3828	5109
COPS5	10987	COPS5_10987_3	GATGCTAGGAAAGGTGGA	623	324	1588	1618	1847	2001	241	331	782	756	4839	3995	24	330	400	576	4597	5998	66	226	370	769	4312	5316
COPS5	10987	COPS5_10987_4	GGTGAAACCATGATCATTA	271	181	743	1021	912	782	130	104	408	421	2370	2344	53	84	254	363	2373	2563	28	115	106	626	1786	4093
COPS5	10987	COPS5_10987_5	GGTCTGATGCTAGGAAAGG	192	78	566	373	437	655	67	9	179	25	1741	1517	12	93	85	169	1740	1413	10	11	32	147	1861	1855
COPS5	10987	COPS5_10987_6	GCCGCCTTGAAAATGCAATC	350	248	1072	919	1537	658	325	227	965	196	3017	2484	223	24	305	621	2420	2543	212	32	654	291	1410	2169
COPS5	10987	COPS5_10987_7	GCTGCTGCATATGAATACA	644	381	1677	1951	1410	1843	280	226	472	295	5951	5076	79	92	193	433	5143	5318	52	61	176	307	3800	5483
COPS5	10987	COPS5_10987_8	GCAGCCTGAGCATTTACTC	8	5	99	180	47	202	32	1	0	0	390	209	9	0	131	5	169	41	0	1	1	15	78	153
COPS6	10980	COPS6_10980_1	GCTCTGATTGGCAAGCAGGA	779	743	1080	1375	851	1405	132	252	311	382	3837	4420	87	80	467	424	2583	2695	76	89	415	712	2062	3385
COPS6	10980	COPS6_10980_2	GAGCTGCTGTCCCACACCG	127	391	489	892	936	568	220	134	296	260	2755	2737	125	186	678	346	2268	2201	130	199	277	426	1760	2287
COPS6	10980	COPS6_10980_3	GCCGCGTCAAGCTCATCT	581	402	466	720	389	625	38	100	218	142	2530	2398	34	227	317	438	2040	2487	199	7	202	419	1492	2372
COPS6	10980	COPS6_10980_4	GAGATGTTGAGAATGACAAG	794	339	691	1012	1138	890	71	29	305	167	3912	4339	67	223	540	344	2389	2597	48	87	365	497	1859	3033
COPS6	10980	COPS6_10980_5	GGATCCGCATGCGCTCCC	0	88	74	184	136	41	5	4	51	25	175	144	11	22	26	76	467	353	19	9	30	161	261	252
COPS6	10980	COPS6_10980_6	GACCTACACTCTGGCCACAG	580	682	1473	2458	1697	1536	329	72	385	464	8051	6601	71	594	598	1038	5345	4575	108	231	952	1028	3930	6307
COPS6	10980	COPS6_10980_7	GGTTCAACTTCAGAAAGAG	235	176	470	677	226	243	107	280	590	556	383	423	165	252	310	429	525	217	98	317	520	360	220	606
COPS6	10980	COPS6_10980_8	GAGACAGTGACACAGAGCAT	442	302	1179	1490	957	1757	372	122	358	226	3705	5132	98	167	569	625	3741	3898	209	147	566	666	2921	3901
COPS7A	50813	COPS7A_50813_1	GCCAGGGTGACAACTGAG	90	206	549	737	441	698	282	128	729	816	378	266	209	70	207	456	870	1221	14	66	104	426	1221	1421
COPS7A	50813	COPS7A_50813_2	GTGACTTTGCCTCTACCTTC	204	44	336	382	274	136	124	52	237	255	479	313	67	162	21	187	430	485	200	61	88	67	641	818
COPS7A	50813	COPS7A_50813_3	GCTCACAGTGTTTGCTTAT	258	129	174	272	291	217	71	161	430	243	168	68	147	197	140	359	275	351	44	47	251	460	424	350
COPS7A	50813	COPS7A_50813_4	GGGGCCTCCAGCACCTGA	288	173	451	736	622	428	168	229	589	709	759	284	73	426	555	289	724	962	19	133	98	516	924	911
COPS7A	50813	COPS7A_50813_5	GTTAGTGGAGGAAGATTCC	119	50	514	272	339	254	113	151	310	454	312	131	2	25	177	125	526	288	28	13	25	94	348	677
COPS7A	50813	COPS7A_50813_6	GCTGGCCACACTCATCCATC	986	816	868	1146	421	426	302	288	732	367	709	1309	253	386	809	381	2057	1836	59	59	373	701	1057	1315
COPS7A	50813	COPS7A_50813_7	GCCCCTGGTGTCTACGTGTT	538	421	1398	1460	1194	717	446	438	1813	1475	1351	1295	110	160	939	373	1975	2124	305	152	306	768	2642	2104
COPS7A	50813	COPS7A_50813_8	GTTAGTGGAGGAAGATTC	76	75	232	555	317	210	30	104	397	334	124	548	16	86	276	223	645	705	26	55	132	430	661	1317
COPS7B	64708	COPS7B_64708_1	GAGCTGTGCTCAGTTCTGGC	273	132	613	739	379	125	178	209	611	921	738	481	69	213	529	363	698	591	191	127	559	414	445	596
COPS7B	64708	COPS7B_64708_2	GTTGAACCTGTTTGCCTAT	173	180	956	1322	1001	1207	523	462	1172	1562	514	464	106	204	968	1020	1333	1493	236	185	365	963	1789	1740
COPS7B	64708	COPS7B_64708_3	GTAATCTGGGTATGTCCCAT	27	61	256	300	277	75	50	50	178	260	340	82	5	216	206	103	441	281	40	84	288	68	240	290
COPS7B	64708	COPS7B_64708_4	GCTGAGCCACTGGTACCTT	468	498	1420	1909	1295	881	683	530	1457	1243	1710	1758	347	923	1973	1472	1848	1673	235	630	822	1990	1727	1559
COPS7B	64708	COPS7B_64708_5	GTATGTCCCATAGGCAAAC	43	46	14	217	188	99	289	101	134	77	322	457	30	91	157	129	342	173	10	68	185	101	102	273
COPS7B	64708	COPS7B_64708_6	GCTCCCGGAGTGTATGTCTT	852	472	1443	2217	1091	847	633	728	1331	1332	1386	1426	139	885	1315	1194	1465	1617	578	773	843	2353	1441	1556
COPS7B	64708	COPS7B_64708_7	GTAGACAGCCTCAATGATA	313	193	973	1797	817	640	245	340	1013	922	984	808	175	424	1401	996	887	1339	312	315	831	602	1331	1088
COPS7B	64708	COPS7B_64708_8	GTATGTCTTTGGAGAACTTC	159	139	200	806	206	331	138	48	320	607	113	293	60	82	343	179	177	158	120	15	223	316	246	240
COPS8	10920	COPS8_10920_1	GATGGTTGTATAGATCCCA	597	412	712	1219	956	638	114	75	595	268	3157	3509	67	369	921	517	1888	2297	235	245	808	1031	1228	3037
COPS8	10920	COPS8_10920_2	GTCAGTAGGACAAAGAATC	156	112	405	551	190	385	20	32	94	18	969	1401	5	34	25	48	782	821	7	20	159	68	914	1076
COPS8	10920	COPS8_10920_3	GGTGTAGCAATTCCTCCAG	517	265	415	724	585	491	56	58	108	316	1444	1155	209	277	289	230	1193	971	16	44	135	153	722	1307
COPS8	10920	COPS8_10920_4	GATGGTTGTATAGATCCC	70	58	227	248	195	83	80	107	189	124	723	925	130	3	106	150	371	714	3	108	132	224	180	519
COPS8	10920	COPS8_10920_5	GCTAGAAGCTGACCATACAC	141	101	153	370	221	171	13	67	127	235	452	491	59	24	65	165	390	100	5	15	234	179	219	270
COPS8	10920	COPS8_10920_6	GTGCGAGAACCAGGAGCTCG	359	223	469	504	423	508	272	205	432	329	928	1920	50	102	464	272	1207	794	79	122	433	785	626	848
COPS8	10920	COPS8_10920_7	GACCACTGGTGAGCGTTGA	1222	1109	2198	4015	2682	3238	503	382	1632	952	9692	12909	368	664	1486	1289	8266	6128	417	294	1404	2462	5133	9834
COPS8	10920	COPS8_10920_8	GCTGATTCCACCACAAGAA	705	629	1286	2023	810	692	685	673	1532	1379	995	1927	498	270	1483	1667	902	1719	295	283	1221	1399	1438	1423
COPS9	150678	COPS9_150678_1	GTGGACGAGATGTTCCCCGA	770	503	958	1259	577	679	554	597	1492	1082	802	623	355	567	1186	1007	707	904	274	696	1192	1201	598	386
COPS9	150678	COPS9_150678_2	GGCAGCACCGGGCTCTTGA	486	495	881	1802	499	1012	1068	590	1455	1704	643	668	452	1104	1566	1282	358	594	483	836	1220	1188	312	595
COPS9	150678	COPS9_150678_3	GCATGAACGGCCTTTTCAT	972	673	223	259	197	237	298	397	544	577	223	286	411	897	740	407	188	191	409	384	298	577	419	30
COPS9	150678	COPS9_150678_4	GTGGACGAGATGTTCCCCG	493	397	919	1520	579	696	811	294	1335	1155	619	675	430	471	1707	919	803	940	518	770	745	1986	482	366
COPS9	150678	COPS9_150678_5	GCCCTACGTGGACCTGGACG	920	491	947	1351	794	388	558	724	1485	1081	676	449	526	831	1641	1488	461	793	457	456	1063	1303	262	296
COPS9	150678	COPS9_150678_6	GGCCCCGAGATGAAGCCGG	133	239	420	571	261	325	203	180	780	501	369	320	299	418	549	341	356	369	234	546	340	976	400	324
COPS9	150678	COPS9_150678_7	GACAAGCCAGCAGTCCTCCA	1200	1092	2722	4230	2225	1705	946	1759	2901	3709	1184	1367	890	1940	3356	4158	1375	2025	623	1483	2249	3114	981	1316
COPS9	150678	COPS9_150678_8	GACTGCCCTCGCTGCAGTG	1471	1221	3540	4847	2375	1772	1837	1751	3740	4279	1461	1461	1461	1768	5344	4173	1631	2457	1101	1883	2850	4513	1577	1313
CRBN	51185	CRBN_51185_1	GCTGATATGGAAGAATTTCA	551	190	490	1539	811	627	29	15	31	5	3890	4395	483	315	1324	1285	513	875	409	712	949	885	728	429
CRBN	51185	CRBN_51185_2	GCACCATACTGACTTCTTGA	540	416	1474	1671	439	626	78	57	220	34	5574	5065	503	1628	1927	1236	576	581	242	772	1250	1645	530	505
CRBN	51185	CRBN_51185_3	GAGCTAAGAACACAGTCAGA	1802	1278	1301	2172	843	900	52	55	113	44	7603	7539	1258	1076	1818	1725	841	701	861	1261	1550	2624	873	624
CRBN	51185	CRBN_51185_4	GCACCATACTGACTTCTTG	1237	759	1180	2135	511	667	178	57	205	61	6342	6169	774	1686	1512	1289	830	588	1212	1142	1083	1883	576	535
CRBN	51185	CRBN_51185_5	GCACGATGACGACAGCTGTC	75	74	317	564	312	238	78	15	109	18	1861	1843	123	264	634	720	293	280	125	73	254	627	261	74
CRBN	51185	CRBN_51185_6	GGTTTTGAAGGAAATATC	234	404	338	731	265	48	69	15	60	42	1323	1601	120	196	532	516	155	241	106	170	598	377	254	172
CRBN	51185	CRBN_51185_7	GTTGAAGGCAACACACATTC	172	180	427	928	410	98	9	22	7	3	2528	2598	176	615	573	785	469	337	261	179	617	1118	441	115
CRBN	51185	CRBN_51185_8	GAATTTGCACTTTAGCTTGC	212	192	329	758	263	198	50	192	363	199	576	829	73	756	297	309	84	234	108	347	227	359	70	236
CROT	54677	CROT_54677_1	GTGAAGGAACAGGCAGTGA	565	533	1394	2035	966	860	410	616	1516	1625	644	440	436	976	1984	1844	835	803	322	448	1078	1802	514	648
CROT	54677	CROT_54677_2	GGAGATCCAACAGTACGCTG	547	699	1289	1815	708	450	712	608	1537	1850	429	622	561	1584	1760	1436	461	727	258	1471	885	1694	426	494
CROT	54677	CROT_54677_3	GCACAGTTGAAGCAGTGAGG	746	533	451	393	308	149	206	364	644	471	167	84	226	795	467	480	112	339	151	190	386	553	97	103
CROT	54677	CROT_54677_4	GAAGGGACTCAATTAGAAAG	205	401	976	1435	436	287	161	436	810	961	308	525	147	185	1304	1233	223	693	90	439	723	1831	243	463
CROT	54677	CROT_54677_5	GGAATTGATTCATATCTAG	320	51	570	789	389	279	397	261	684	456	445	480	258	752	622	746	240	535	92	414	508	564	286	114
CROT	54677	CROT_54677_6	GGAGCGAACTCGATGGGCTA	955	276	1419	2959	862	703	1105	889	1972	2572	895	861	669	907	2466	1808	733	895	382	1012	2140	2764	466	1020
CROT	54677	CROT_54677_7	GTCTTTGATGTAATACATGA	505	479	718	596	246	1027	261	386	551	414	457	566	363	499	1382	607	428	712	170	524	361	716	299	328
CROT	54677	CROT_54677_8	GTGCCATAGTGAACCTGA	572	248	790	702	413	295	479	604	907	477	476	375	227	472	617	1365	378	455	292	319	481	1140	312	214
CTNS	1497	CTNS_1497_1	GATTTCAAAAGTGATCACCA	512	413	1341	1477	545	878	474	364	1217	1812	318	620	453	780	1828	1191	720	548	513	730	1199	1918	523	655
CTNS	1497	CTNS_1497_2	GAGGAGTTTGTCACTCCAGG	577	624	1120	930	1077	453	681	388	980	676	505	302	254	1038	803	970	323	735	247	506	855	1433	335	652
CTNS	1497	CTNS_1497_3	GGTGATCATGAATTGGAGG	325	295	519	651	516	367	287	135	768	892	575	919	85	175	1219	699	371	300	128	190	407	961	233	488
CTNS	1497	CTNS_1497_4	GATGTAGGGCACCCAGAGG	811	610	1733	1586	1345	1097	570	767	2053	2756	781	672	638	1056	1924	1505	524	1446	493	989	1292	2171	1287	601
CTNS	1497	CTNS_1497_5	GAGATGTCACTTGAAAAG	741	231	1281	1515	959	564	422	501	1346	1338	464	702	304	785	2019	1422	825	925	344	727	1390	2749	681	672
CTNS	1497	CTNS_1497_6	GATGCTAATGGCGCTGCTG	1199	1205	2014	2923	1934	1469	1063	1061	3082	2583	875	785	851	1220	2678	3266	926	1032	780	1581	1752	2393	1206	1295
CTNS	1497	CTNS_1497_7	GATTGGCTGGATCTACTTTG	716	760	2159	2751	1375	1207	596	781	2431	2326	908	778	607	1234	3145	1909	1195	906	529	1108	2178	3603	872	1334
CTNS	1497	CTNS_1497_8	GGTCTGAGCTTCGACTTCG	479	284	1783	2129	715	509	661	831	2799	1760	672	442	924	400	1847	1877	784	890	484	425	2332	1780	507	684
CUL1	8454	CUL1_8454_1	GCATCCAGCAGGTGTACACA	523	474	1194	1608	1023	1139	981	892	1719	1528	403	621	295	1205	2242	2108	399	1086	535	559	1040	2174	814	343
CUL1	8454	CUL1_8454_2	GATTGAAAAGGAAAGGAA	430	394	663	1304	287	594	576	444	844	508	334	232	503	636	1278	441	137	401	181	442	1183	1383	319	399
CUL1	8454	CUL1_8454_3	GACTCGAGGTTTGAACCTGG	706	361	1268	2220	579	909	356	702	1596	1270	560	488	649	767	1825	1283	590	824	351	1054	1029	1670	815	1359
CUL1	8454	CUL1_8454_4	GACCTCGCCAAGTAACTGC	184	182	938	1237	554	430	508	395	1055	1145	407	152	476	287	772	822	266	462	218	598	935	1174	332	225
CUL1	8454	CUL1_8454_5	GCGAACCCAATGTCTATTG	109	193	621	542	572	156	102	496	624	691	334	158	486	210	299	578	175	465	287	332	361	675	239	266
CUL1	8454	CUL1_8454_6	GTTGAATGCAGACATTACCA	613	358	716	498	238	225	703	285	1058	861	417	145	633	854	1050	566	286	385	291	770	865	1169	316	104
CUL1	8454	CUL1_8454_7	GTCAGCTGCTGCACAGTGT	106	267	439	489	522	269	187	150	792	402	48	231	405	170	524	319	282	320	223	203	232	564	175	169
CUL1	8454	CUL1_8454_8	GCCTACCTCAATAGACATT	1562	1007	1097	1135	811	782	501	645	1402	1123	419	214	460	1468	1359	1542	416	707	718	1282	996	1921	560	593
CUL2	8453	CUL2_8453_1	GTACTGGGAAGAATACAGCA	389	75	227	432	79	506	207	111	440	338	389	245	91	299	287	274	117	199	96	352	286	350	219	87
CUL2	8453	CUL2_8453_2	GTAAACCAGTGGACACAGCA	395	151	668	1113	365	722	197	146	747	888	466	398	305	351	1094	949	348	342	206	584	1100	1221	354	305
CUL2	8453	CUL2_8453_3	GTATAAAGTCTTTCTCCAAG	16	108	172	259	84	180	140	134	246	140	76	166	106	113	259	225	177	321	124	153	253	328	109	59
CUL2	8453	CUL2_8453_4	GTGGCCTATCCTGAACCCCT	205	234	274	763	372	252	318	183	637	1048	159	387	267	398	799	281	306	376	136	195	487	751	194	569
CUL2	8453	CUL2_8453_5	GATATCTATGCTTTATGTG	533	384	1643	1426	840	766	251	380	1554	1800	407	319	326	266	1736	1479	432	1037	545	968	1296	1942	571	912
CUL2	8453	CUL2_8453_6	GATATGAATGAACCACTTA	424	385	797	1580	541	449	436	624	716	1265	597	390	437	870	1752	1137	471	422	462	382	1027	1419	292	475
CUL2	8453	CUL2_8453_7	GCTGGTAAACTCATAACCAC	41	84	83	362	224	187	29	87	332	105	44	123	51	12	116	64	39	150	17	18	125	289	35	13
CUL2	8453	CUL2_8453_8	GCAAGGGTGCAGACTATA	800	389	919	1116	575	358	594	385	1201	964	294	220	346	754	911	1204	224	250	283	705	501	705	298	185
CUL3	8452	CUL3_8452_1	GGATATGATTGCAAGAGAG	114	165	211	310	296	544	165	255	376	326	410	61	81	204	480	532	120	318	104	129	505	385	186	127
CUL3	8452	CUL3_8452_2	GCACTGCCTTGACAAATCAA	546	527	796	1070	2314	1823	468	542	1659	1124	1056	945	857	773	1555	969	791	492	322	768	1275	1609	539	494
CUL3	8452	CUL3_8452_3	GTGGTAAACCAACACAGC	187	75	305	284	395	640	106	117	457	509	362	284	231	286	573	301	293	488	141	137	344	409	298	236
CUL3	8452	CUL3_8452_4	GACCTAAAATCATTAACATC	500	233	1530	1415	845	885	470	373	1269	1230	334	656	395	725	1624	1517	639	593	292	744	843	2664	493	486
CUL3	8452	CUL3_8452_5	GCACAATGTTCTAGTAGCGG	873	568	631	476	585	629	416	332	816	555	400	716	567	1032	1005	510	349	571	542	332	310	1077	210	413
CUL3	8452	CUL3_8452_6	GTTCCTATTTGAGGGAGCA	358	300	596	1065	859	1316	348	172	1014	1130	444	761	504	402	1279	1313	718	1242	114	488	382	1964	472	825
CUL3	8452	CUL3_8452_7	GTGTTGGTTTACCACAGGCG	169	288	462	392	341	911	179	301	835	701	440	369	90	376	808	1096	339	460	175	337	737	1371	273	243
CUL3	8452	CUL3_8452_8	GTGTATGAGTTCCTATTTGA	939	783	793	1106	446	618	131	91	843	1000	466	723	376	367	1260	479	173	521	350	443	416	781	177	127
CUL4A	8451	CUL4A_8451_1	GGTTAATGCAGGAAAGAG	737	498	548	956	153	176	245	117	446	368	317	292	288	341	665	488	190	380	330	645	199	279	357	737
CUL4A	8451	CUL4A_8451_2	GATGGAGGTGCTGCTCTGCA	713	693	1636	2729	1347	1200	441	460	2050	1624	1381	1200	500	838	2201	1909	1439	2126	288	992	1364	2189	1676	1588
CUL4A	8451	CUL4A_8451_3	GTTGCTTGTAGAGCATTG	139	122	300	402	41	226	198	38	290	598	156	224	18	363	414	125	359	288	18	630	132	267	183	249
CUL4A	8451	CUL4A_8451_4	GAAGATTAACACGTGCTGGC	342	316	947	1335	229	412	261	247	1078	1094	496	613	289	231	1374	799	339	513	167	130	597	602	422	384
CUL4A	8451	CUL4A_8451_5	GCAGTAGGATTCCATCAA	568	349	1154	2068	444	279	500	361	1146	846	499	617	105	482	985	1080	452	972	347	643	815	1508	738	950
CUL4A	8451	CUL4A_8451_6	GCAACAGGCTCCGGTCCA	414	406	1418	2525	1018	986	514	630	1933	1794	1437	1459	496	1580	2618	1769	1426	1535	692	502	1407	2038	785	1201
CUL4A	8451	CUL4A_8451_7	GAAGCATCTTCCTGTTCT	437	378	1021	1472	1092	963	549	391	927	1430	879	853	247	714	1609	813	786	1438	241	698	688	1472	1167	1628
CUL4A	8451	CUL4A_8451_8	GTGTGGAGAAACAGCTATT	258	221	749	554	106	65	153	135	306	308	225	442	217	108	576	271	402	394	63	68	165	531	240	465
CUL4B	8450	CUL4B_8450_1	GTGCTGGTATTACCATCAG	49	196	449	1076	150	235	145	182	425	700	69	70	358	86	519	253	116	541	41	163	350	464	167	170
CUL4B	8450	CUL4B_8450_2	GAATCCCTGGGTTGTAAAGG	436	95	451	683	255	80	295	472	684	789	248	133	222	209	1269	361	463	246	105	480	879	829	482	394
CUL4B	8450	CUL4B_8450_3	GAGGCTACTACCTCTAAAGA	1255	1115	1637	2348	973	1177	878	1456	1955	1692	726	488	970	1595	1636	1656	1118	1365	1100	1068	1632	2138	1074	600
CUL4B	8450	CUL4B_8450_4	GAGGTCAGATCTGCCACTGA	1847	1324	4062	4842	1798	1878	1079	1346	4432	4826	1692	1060	832	1927	4472	3126	2411	3461	1042	1544	3068	4619	2867	2411
CUL4B	8450	CUL4B_8450_5	GAGTATATTAATCTCTTCTG	3435	3271	1227	1316	601	167	857	1078	2324	1274	427	712	933	2784	1903	1831	533	779	1401	760	1319	2863	511	443
CUL4B	8450	CUL4B_8450_6	GAAGGGGATGCCGAATCCCT	1743	1264	1653	2495	1421	1465	811	526	2230	2225	1322	936	837	1544	2170	2144	1507	1376	414	432	1309	2853	1064	1416
CUL4B	8450	CUL4B_8450_7	GCTGTTTAACTTTCTCTTCT	128	239	644	672	349	185	171	166	492	496	239	176	43	175	521	634	244	435	83	271	422	421	226	354
CUL4B	8450	CUL4B_8450_8	GAGCAGCAGCAGCAGCTGA	596	334	764	1201	976	690	239	469	838	901	855	206	295	869	848	961	726	803	313	336	827	884	404	439
CUL5	8065	CUL5_8065_1	GCCAATGTTGAAAGACTTGG	195	257	452	564	629	621	970	480	1079	869	457	87	295	1102	764	1092	359	292	325	1089	630	1022	501	355
CUL5	8065	CUL5_8065_2	GATGGACAAAGTTCCTAA	287	400	1202	1814	369	564	388	460	1502	698	614	453	325	340	961	889	545	401	352	1041	1087	501	350	346
CUL5	8065	CUL5_8065_3	GTTTGCAGCTCACTACAGAA	221	160	918	1258	519	96	241	349	994	483	483	252	166	257	504	717	488	321	293	379	407	1034	181	185
CUL5	8065	CUL5_8065_4	GAATGCTGTGTAAATGCCC	120	172	440	414	256	340	213	90	366	290	283	390	64	165	147	375	151	57	246	77	315	388	158	210
CUL5	8065	CUL5_8065_5	GTGCATGCAGTCTGTCTTT	104	214	408	385	272	134	58	137	365	426	132	50	148	142	405	602	43	215	134	45	168	164	70	104
CUL5	8065	CUL5_8065_6	GATAAACTTCAAATTTATA	290	160	597	679	177	156	292	584	645	754	296	425	115	337	728	662	217	161	244	248	640	783	363	260
CUL5	8065	CUL5_8065_7	GGTAATTCAAGTTTAAATA	186	260	442	935	587	687	256	495	647	604	379	175	227	335	403	495	239	247	229	386	747	999	213	56
CUL5	8065	CUL5_8065_8	GTTGGTCAATATGATTTGG	159	260	338	648	252	36	134	293	625	418	313	369	308	152	837	237	140	342	243	501	269	774	114	200
CUL7	9820	CUL7_9820_1	GAATGAGGGACTTCACGT	477	464	374	724	408	98	116	145	316	422	267	108	306	331	695	443	197	223	269	470	241	515	280	200
CUL7	9820	CUL7_9820_2	GATCCGTTGGCTCATCCTG	1984	1357	3549	4022	2857	1721	1408	1596	3569	3746	1231	1328	836	1472	3639	3026	1195	1968	883	1438	2638	4260	1457	1809
CUL7	9820	CUL7_9820_3	GGAGTATTCAAGGACCCAA	127	345	803	1183	312	405	408	386	1057	1209	318	187	351	440	1380	828	459	326	246	730	743	659	515	364
CUL7	9820	CUL7_9820_4	GATCTGGAGAACCTCCTGA	442	184	647	668	154	359	169	226	735	506	247	165	187	367	648	904	240	218	274	268	314	557	405	314
CUL7	9820	CUL7_9820_5	GGCAGCCTCGTCATCAGGG	298	305	330	449	179	111	185	340	645	407	319	185	268	501	612	462	233	626	320	431	468	423	361	308
CUL7	9820	CUL7_9820_6	GAGGCTGGAAGATGGAACCG	664	445	673	1116	537	599	630	383	755	836	379	277	438	749	613	829	720	755	286	500	740	930	174	599
CUL7	9820	CUL7_9820_7	GCAGCTGGTGGACTTCCCCG	118	83	67	139	3	7	162	120	163	27	115	2	294	326	47	74	65	34	20	13	99	85	27	2
CUL7	9820	CUL7_9820_8	GATTCGCTGGAGTGCAGGC	741	638	1830	1752	657	1086	637	595	1962	2206	1166	461	586	1804	1936	2002	836	633	385	827	1390	1975	667	710
CUL9	23113	CUL9_23113_1	GCTTTCCTCGAGATCCAGG	650	611	1373	1464	444	519	380	548	1301	1418	422	672	607	705	1542	1983	557	409	442	250	1272	1485	300	416
CUL9	23113	CUL9_23113_2	GCTATTCAGCTGATCCAGGA	646	461	824	1162	684	523	324	722	1136	1003	940	588	367	1174	1619	1428	432	525	88	342	479	753	890	824
CUL9	23113	CUL9_23113_3	GCATTTTGCCTGCACTCCGG	793	407	838	1473	293	636	256	347	836	904	421	408	254	327	809	920	404	510	281	450	780	1272	303	1398
CUL9	23113	CUL9_23113_4	GTGGATGGTGTGAAGCACAG	143	106	1081	937	146	721	284	189	468	510	864	586	207	52	569	414	522	697	68	161	225	597	652	275
CUL9	23113	CUL9_23113_5	GCGGGAACTGGAGTTCAGCA	533	305	937	1131	819	475	277	401	1030	1091	527	205	271	540	1316	1000	550	270	293	906	778	1170	396	228
CUL9	23113	CUL9_23113_6	GTGAAGTAGACGAGCTGCT	275	159	417	454	153	309	89	368	451	168	114	211	104	239	728	743	267	169	410	310	659	593	158	454
CUL9	23113	CUL9_23113_7	GAGCTGCTGACCAACCAGG	1048	838	1979	2634	1503	504	642	764	1948	2824	1004	1009	702	1399	2252	2957	1131	1305	484	578	1744	1919	965	1161
CUL9	23113	CUL9_23113_8	GAAGCTAGTGAAGATGCTGG	346	408	660	799	620	354	604	351	1801	952	544	361	443	750	973	965	315	786	493	365	825	1083	351	439
DCAF1	9730	DCAF1_9730_1	GGATGTCGATCATCAAAT	241	154	314	608	204	284	275	399	512	319	179	54	138	148	544	396	122	134	134	317	367	448	189	183
DCAF1	9730	DCAF1_9730_2	GAACTCAACAACCAAACCTG	1434	736	2199	1982	1285	946	1603	2305	2138	2596	1072	788	1282	1938	2657	2001	1288	1900	1377	2578	2624	2452	1021	926
DCAF1	9730	DCAF1_9730_3	GAAACTGAAGAGTATCGTAA	217	242	537	806	467	290	418	287	917	551	405	286	329	591	800	495	403	772	329	1586	450	1086	427	341
DCAF1	9730	DCAF1_9730_4	GTGCAGAGCGGACATCCCAG	176	308	676	1118	611	263	803	950	1053	545	149	37	478	324	882	626	425	351	484	521	641	653	148	116
DCAF1	9730	DCAF1_9730_5	GTGGTGAACTATACCCTG	109	251	461	508	398	267	328	306	725	426	231	19	271	281	672	691	293	418	223	403	655	767	157	159
DCAF1	9730	DCAF1_9730_6	GCTTTGGCTGTAGGCACCA	370	291	736	937	371	346	402	595	1032	874	533	361	294	867	1414	759	338	746	266	1099	534	1349	568	576
DCAF1	9730	DCAF1_9730_7	GCCCTGGCATGATGTCTAAT	197	385	798	1087	691	182	445	628	1462	917	324	331	628	892	1220	1225	411	555	418	1002	1104	1378	567	282
DCAF1	9730	DCAF1_9730_8	GCTGATCCAGAGTGTATGC	131	106	76	289	136	236	77	114	291	571	44	70	59	130	737	198	192	145	74	383	197	476	334	39
DCAF10	79269	DCAF10_79269_1	GCGGCCCGGGCCAGACTGCA	1463	1734	2565	3890	1626	1450	1556	1457	3669	3757	1344	1084	1707	2766	4114	2238	1577	1523	1510	1310	2474	3315	1336	1564
DCAF10	79269	DCAF10_79269_2	GGCTCTTGGCCCTGCAGTC	466	351	1460	1171	676	618	464	912	1571	1150	537	489	416	749	1713	1325	627	949	569	773	1197	1474	591	614
DCAF10	79269	DCAF10_79269_3	GAGGTACACCGAGTCCGCG	2438	1830	5309	7088	3712	3032	2405	2652	6954	6692	1897	1906	2128	3614	8038	4510	2626	3191	1528	4831	5071	5756	2016	2343
DCAF10	79269	DCAF10_79269_4	GAGGAGCCGACGCCCCACGA	1849	1269	4065	5307	2470	2800	1644	1977	5605	4299	2685	1934	1530	1989	5488	3771	2043	1413	1393	1419	3044	4335	2079	1526
DCAF10	79269	DCAF10_79269_5	GGCGCTAGGCTGTTCGGG	960	898	1446	1906	667	825	485	465	1760	1747	635	208	718	985	2342	1210	718	684	438	1192	855	1555	484	1201
DCAF10	79269	DCAF10_79269_6	GAGTACTCGAGGTTGAAGA	494	646	1294	1771	851	775	492	752	1893	1627	462	581	806	629	1956	1030	776	1305	417	793	1229	2065	1093	647
DCAF10	79269	DCAF10_79269_7	GGGCGGCGAGGGCTTCGGG	196	118	336	467	530	423	205	171	786	607	608	174	145	450	596	444	441	540	174	424	319	999	229	285
DCAF10	79269	DCAF10_79269_8	GCTGCTGCCTGCCCCTCGT	656	975	1481	1747	957	832	808	613	1957	1607	830	620	842	1225	2028	2165	560	861	371	805	914	1843	848	1058
DCAF11	80344	DCAF11_80344_1	GGTCCGGAGACCCCTCCGA	874	600	1881	2720	1029	909	771	877	1902	2550	1191	878	150	105	979	979	3817	4303	358	280	536	835	3844	4640
DCAF11	80344	DCAF11_80344_2	GAGGGCTTGCCCCGAAGAG	958	813	1177	1732	409	452	469	761	1236	2117	597	450	428	199	664	451	3479	3132	170	50	239	675	2218	3516
DCAF11	80344	DCAF11_80344_3	GAGGAGATAGGCCAGTACCT	504	424	416	992	651	396	451	561	1329	1218	299	620	578	809	893	938	1477	1305	679	503	663	1355	961	845
DCAF11	80344	DCAF11_80344_4	GCAGGCCAGCCCCTCTTCG	866	239	1890	1678	629	894	627	460	1941	1395	636	370	255	710	460	653	2921	4113	88	189	406	857	3442	3916
DCAF11	80344	DCAF11_80344_5	GAGGAAGTGGTTCCCATCAG	327	441	1181	1677	1047	609	657	364	1195	1242	710	339	32	51	322	434	4248	5534	74	251	334	361	3536	4101
DCAF11	80344	DCAF11_80344_6	GACGCAGGCCAGCCCCTCTT	932	688	1815	2477	1057	1484	633	1039	2439	2532	668	682	266	238	750	644	5020	5226	57	154	340	929	4456	5391
DCAF11	80344	DCAF11_80344_7	GTGGCCTTCACCCCTGAT	1285	811	927	1189	342	365	195	218	1163	957	775	225	108	16	374	278	1493	2128	46	50	125	397	1397	2014
DCAF11	80344	DCAF11_80344_8	GCTTGGGATGGTCGTCTTG	215	122	443	712	245	499	219	166	505	653	180	165	87	77	443	207	1223	1137	130	121	196	395	729	1681
DCAF12	25853	DCAF12_25853_1	GGTTCTATGGGACTCTGGG	421	298	1139	1382	284	393	266	559	934	906	398	174	265	196	1021	683	367	384	200	474	921	1306	193	208
DCAF12	25853	DCAF12_25853_2	GTTCTTCAAGTAGTATACTA	138	98	241	405	204	276	105	142	470	469	147	189	156	274	699	336	232	164	66	144	172	656	106	280
DCAF12	25853	DCAF12_25853_3	GAAAGACCGGGAGCCTGG	1015	591	1019	1712	974	1270	715	647	1845	1794	583	444	638	903	2167	2679	845	1263	534	687	1355	2286	829	636
DCAF12	25853	DCAF12_25853_4	GCAACTTCCCAGTCTCCTGA	170	368	1073	1616	683	725	281	482	1189	1238	473	625	416	623	1507	1283	375	555	466	279	918	1159	450	647
DCAF12	25853	DCAF12_25853_5	GCATGGATCAGCGACACTA	152	331	520	782	483	608	501	821	902	310	330	217	202	161	504	768	199	359	132	429	248	701	202	244
DCAF12	25853	DCAF12_25853_6	GCTACTCTCGAGTGTTGCA	626	586	1603	1640	645	1038	595	338	2364	1022	547	830	647	477	1855	1627	539	887	765	917	1176	2609	799	389
DCAF12	25853	DCAF12_25853_7	GCGTAGGTAGTCGATAGA	287	445	1089	1340	558	465	375	615	1321	975	470	355	403	505	1854	912	564	546	399	261	621	1584	392	969
DCAF12	25853	DCAF12_25853_8	GATGCAAACACTTTATTAA	299	357	833	1284	689	506	286	566	1066	1493	691	579	348	622	1026	1427	525	634	192	349	962	1275	522	481
DCAF13	25879	DCAF13_25879_1	GAATTTGGAATCTAACTCAG	463	551	754	713	354	205	276	372	1147	677	572	156	367	315	641	812	164	489	453	276	642	1042	190	236
DCAF13	25879	DCAF13_25879_2	GCTGGATGGTCACCGTGA	568	449	563	738	474	291	480	426	610	875	476	216	426	649	770	884	215	534	388	317	632	578	271	53
DCAF13	25879	DCAF13_25879_3	GTACAATACAAGCACATGA	418	128	156	404	178	154	98	183	168	338	300	79	122	134	395	152	196	186	100	241	358	469	147	100
DCAF13	25879	DCAF13_25879_4	GCAAATACTCGTTCCAGTT	210	169	387	631	61	385	156	109	296	403	151	116	33	230	163	713	156	217	123	309	190	398	188	128
DCAF13	25879	DCAF13_25879_5	GACATAATTGTCCGGATTC	133	201	762	954	341	327	131	459	940	751	329	335	349	752	799	295	99	695	367	160	398	891	390	63
DCAF13	25879	DCAF13_25879_6	GGCATAAGAGTCCTCTCGT	153	270	465	1093	318	475	549	225	789	780	144	511	103	318	1020	961	248	193	36	116	905	1950	78	256
DCAF13	25879	DCAF13_25879_7	GAAAAGCGGAAGTCGCCTGT	912	814	1684	2033	1316	756	593	921	1206	1315	607	683	591	663	1756	1908	715	852	698	601	1500	2036	498	693
DCAF13	25879	DCAF13_25879_8	GCTCTTATATATTCTCGT	169	90	197	384	120	12	46	79	190	229	150	29	121	66	270	538	14	90	57	9	143	570	342	21
DCAF15	90379	DCAF15_90379_1	GTGTCCCTCAAGAACATTG	215	176	933	976	257	319	274	263	1092	540	301	348	314	709	734	863	255	431	283	271	593	1887	421	232
DCAF15	90379	DCAF15_90379_2	GCTGCACACCAAGTACCAGG	408	367	947	1081	448	694	305	209	887	1164	338	362	201	589	941	851	576	716	502	725	994	1359	514	408
DCAF15	90379	DCAF15_90379_3	GCTGACGTAGATGTCACGG	566	338	936	752	771	618	537	589	1497	1048	700	228	623	734	1690	1168	645	383	410	358	754	2298	214	780
DCAF15	90379	DCAF15_90379_4	GACATCTACGTCAGCACCG	382	532	1249	1112	513	405	589	754	1315	1644	301	429	566	838	1688	1069	613	656	243	1103	754	1082	841	424
DCAF15	90379	DCAF15_90379_5	GCCCGCCTTCCAGCTCAAGA	1172	815	1303	1970	1138	751	484	934	2048	1349	474	270	695	1445	1636	1883	464	1003	1074	1321	1426	466	394	479
DCAF15	90379	DCAF15_90379_6	GGTGTAGGAGAGGACGTAG	239	207	389	765	182	66	114	352	525	496	264	269	311	495	715	807	308	372	292	498	227	834	218	50
DCAF15	90379	DCAF15_90379_7	GAAGATCAGTCACCACGA	1259	861	1398	2349	1136	882	1018	1075	1791	1621	750	391	1541	1303	1620	1399	1089	1024	535	927	1793	2272	1177	740
DCAF15	90379	DCAF15_90379_8	GCAGCATGAAGCCATGCCGT	610	512	931	1173	581	405	674	646	1186	810	481	424	439	715	1430	621	376	444	202	1086	1234	1182	478	531
DCAF16	54876	DCAF16_54876_1	GCCAGGCAAGACTCTCAAG	1311	705	1837	2477	1149	728	737	1026	2540	2486	760	545	664	900	1677	1884	1107	1646	256	597	1271	2392	1451	964
DCAF16	54876	DCAF16_54876_2	GTTGTATCATGCTAAACTGT	138	216	373	627	197	478	345	193	534	494	157	247	82	403	198	597	306	235	42	225	280	515	143	350
DCAF16	54876	DCAF16_54876_3	GGGACACAATGGGAACAAT	260	272	1152	1510	1119	539	583	646	1553	1871	416	299	574	638	1374	924	549	816	275	375	1061	1367	538	1013
DCAF16	54876	DCAF16_54876_4	GCCTCTTGAGAGTCTTGCC	185	87	179	451	102	191	57	156	336	352	158	150	65	459	136	346	141	181	38	123	150	425	274	224
DCAF16	54876	DCAF16_54876_5	GTTCCAGTTTGGGGACACAA	283	224	902	938	434	413	187	259	754	514	278	162	248	394	459	866	379	476	89	53	475	625	455	507
DCAF16	54876	DCAF16_54876_6	GTTGTGGAATATTTTAAA	504	487	447	1329	704	654	314	278	925	735	566	512	501	479	1134	1011	966	750	108	631	786	1393	372	609
DCAF16	54876	DCAF16_54876_7	GTTTAGCATGATACAACC	106	3	341	353	62	23	46	173	199	145	34	21	15	86	191	90	47	103	28	17	227	167	108	144
DCAF16	54876	DCAF16_54876_8	GGGGACACAATGGGAACAA	667	297	967	1001	364	572	167	286	1105	614	285	406	504	427	802	1136	501	378	411	291	589	704	418	316
DCAF17	80067	DCAF17_80067_1	GTAGAACTCGGAACACTGCA	779	393	975	1237	487	682	444	778	1074	967	277	350	337	771	1621	860	504	381	253	411	833	2144	461	742
DCAF17	80067	DCAF17_80067_2	GTTAAGTCAGCTCAGAACAG	254	321	486	964	896	426	339	148	1264	1173	551	152	315	494	826	1043	310	430	142	507	629	1199	319	138
DCAF17	80067	DCAF17_80067_3	GCACTGACTGCTCATAAT	249	465	990	1575	634	647	261	382	928	1325	321	291	369	666	1365	1213	391	526	388	515	987	1637	527	389
DCAF17	80067	DCAF17_80067_4	GCAACAGAAACTTGACTTA	980	898	1264	1088	617	741	611	720	1448	1101	695	190	573	851	1324	1181	408	594	564	934	1209	1157	190	206
DCAF17	80067	DCAF17_80067_5	GCCCGCAGGATGCCCAGGT	199	201	567	688	409	428	322	170	579	543	494	362	275	356	644	318	383	330	192	243	439	830	372	332
DCAF17	80067	DCAF17_80067_6	GAATATATTTTGACAATTAT	128	162	768	1285	810	642	226	200	910	830	486	506	86	235	1393	896	286	358	263	159	835	915	405	438
DCAF17	80067	DCAF17_80067_7	GTCTGGACAACTCATTCC	97	2	90	187	41	19	106	102	207	185	32	0	70	3	45	284	23	36	7	62	61	67	44	147
DCAF17	80067	DCAF17_80067_8	GCAGTCAGTGCTATGAGTG	659	543	1377	1599	628	501	950	486	1769	1710	881	563	861	812	2829	1475	658	853	605	967	1536	2879	688	1016
DCAF4	26094	DCAF4_26094_1	GATGGAGAGCAAGAGACTG	667	653	1492	1806	825	1028	779	1177	1789	1683	653	1113	647	851	2029	1846	1251	1106	700	1267	1422	2448	591	377
DCAF4	26094	DCAF4_26094_2	GGAGACTCGTCATCACCG	81	89	297	416	183	264	142	122	389	286	240	234	166	166	578	163	179	346	137	328	540	479	24	306
DCAF4	26094	DCAF4_26094_3	GACGTTGAGAAAACCCAGC	771	657	879	983	456	247	322	495	1339	1148	207	347	533	656	978	678	409	323	354	569	629	855	440	258
DCAF4	26094	DCAF4_26094_4	GAGTCTCTGCGAGTCCCATG	1685	1429	4092	5764	1735	2092	1979	2298	5019	4588	1690	1434	1552	2919	5819	4093	1438	2505	1840	3858	4342	5791	1402	2275
DCAF4	26094	DCAF4_26094_5	GGTTGATGATACCATACT	291	256	753	775	361	465	437	276	633	934	309	280	281	838	579	597	392	333	177	325	1051	630	157	288
DCAF4	26094	DCAF4_26094_6	GTGAAGAGCCGGTCACTGT	220	231	1137	948	430	517	381	412	988	484	307	203	581	359	814	876	447	325	198	258	843	720	273	421
DCAF4	26094	DCAF4_26094_7	GTGAGCGGGCTGTGCTGCC	432	317	437	538	136	253	234	229	562	536	217	238	293	620	418	374	170	173	116	660	583	388	210	77
DCAF4	26094	DCAF4_26094_8	GACCGATTTAACCTCATAC	137	120	233	631	175	172	148	118	900	397	47	69	193	231	311	297	76	107	93	31	294	1095	172	183
DCAF5	8816	DCAF5_8816_1	GTGCCATAGCAGAACCCGG	786	629	961	1285	832	305	791	495	996	873	1136	647	407	1018	1072	1590	399	474	840	1250	871	1495	248	295
DCAF5	8816	DCAF5_8816_2	GCCACAGCCAATTCAAAGGA	2145	1938	3619	5579	2578	2363	1327	1519	3308	3853	2138	1844	1593	2625	4569	3422	1704	2586	1224	2551	2617	5412	1655	2290
DCAF5	8816	DCAF5_8816_3	GTGTCATGTTTAACCCTG	175	348	401	694	276	226	153	95	541	364	155	178	162	381	717	297	45	209	180	125	335	401	145	159
DCAF5	8816	DCAF5_8816_4	GTCAAGCCCATACAGCTGAA	480	427	1393	2418	598	898	664	712	1364	1744	514	616	325	256	1675	1820	719	949	306	936	779	1584	578	658
DCAF5	8816	DCAF5_8816_5	GGATGTCATAGAGCACAG	165	128	685	790	199	182	460	151	380	882	284	28	118	105	493	711	142	219	66	380	404	850	71	135
DCAF5	8816	DCAF5_8816_6	GATGTACTGGAGACCTCGA	1589	1242	1992	3059	1025	1176	815	1169	2533	2260	1550	1331	946	1541	3437	2156	776	758	952	1794	2040	2440	952	886
DCAF5	8816	DCAF5_8816_7	GCTCATGAAGATGCAGTATA	550	360	1210	1168	911	662	445	387	1843	1079	841	561	607	1137	1219	1188	467	837	431	919	1163	1235	561	442
DCAF5	8816	DCAF5_8816_8	GTTGGCCACAGCCAATTCAA	609	428	1328	2765	1374	1161	736	1209	2040	2505	694	503	589	701	1831	1726	773	1082	733	1510	1017	2777	783	847
DCAF6	55827	DCAF6_55827_1	GTGAAGATGGAACTGTTAGG	106	315	544	865	487	443	478	387	660	855	293	246	513	303	843	529	255	396	170	333	301	1331	341	477
DCAF6	55827	DCAF6_55827_2	GCAACCCTTAATGTGCATGA	490	326	1049	1841	347	716	807	383	1469	1498	520	315	645	805	1625	1550	485	885	316	588	762	1200	535	640
DCAF6	55827	DCAF6_55827_3	GACGGGTCCTCCAGCCCGA	2401	1319	2014	2286	1648	1295	1745	1763	2902	3414	1012	910	1368	2650	2965	2970	1023	1612	1624	1961	1383	2858	745	950
DCAF6	55827	DCAF6_55827_4	GGCTGCGGAGTCGCTACCT	402	99	472	758	455	163	232	342	814	649	209	171	226	393	822	637	392	120	305	523	544	538	250	93
DCAF6	55827	DCAF6_55827_5	GCCAATTTACGTGTCATTA	717	457	1053	1543	622	353	594	670	1279	1250	250	303	434	642	1246	1427	332	434	254	1283	1066	1378	293	754
DCAF6	55827	DCAF6_55827_6	GCTTCAAGTTTTAATCTT	66	148	425	827	360	269	173	373	623	835	253	105	104	153	534	735	115	179	129	239	425	408	135	151
DCAF6	55827	DCAF6_55827_7	GTGGTGAAGATGGAACTGTT	470	605	1223	2050	610	140	519	913	1610	1304	457	483	352	825	2012	789	245	819	499	664	1138	1534	544	561
DCAF6	55827	DCAF6_55827_8	GCTCAGTACGAATATATGAT	1573	1052	384	743	410	341	312	707	743	752	595	195	807	970	842	570	539	380	401	1112	383	1019	289	310
DCAF7	10238	DCAF7_10238_1	GGGATCCACATGAGCTTTG	522	271	644	1216	453	485	405	467	968	1077	474	787	222	561	1529	1183	686	623	562	409	1166	905	200	521
DCAF7	10238	DCAF7_10238_2	GTGGATCCCTGACACAAA	477	605	1356	2090	745	905	677	630	1265	1418	538	584	279	1268	1492	1109	514	817	523	1032	825	1222	439	467
DCAF7	10238	DCAF7_10238_3	GTGGAGGAGTACAACAACA	371	346	923	1236	593	300	383	513	1271	646	342	126	428	638	957	702	361	188	382	367	568	2103	463	581
DCAF7	10238	DCAF7_10238_4	GCGATGAACTGGAGTGTG	1701	890	2083	3019	1474	628	743	685	2396	2730	982	605	1149	1388	2313	2162	1167	1586	542	1743	1672	3638	707	914
DCAF7	10238	DCAF7_10238_5	GACCTCCTTTGACTGGAATG	753	848	2055	3466	1702	1357	931	1113	2371	2418	1163	940	1162	1155	3453	2523	1143	2143	294	1187	1602	3027	1110	1211
DCAF7	10238	DCAF7_10238_6	GATACGACATGCACCATCTG	2222	2215	3849	4947	3484	3129	1747	1961	6341	5811	2863	1804	1687	2393	5357	5688	2696	3584	1451	1681	4061	6529	2337	1746
DCAF7	10238	DCAF7_10238_7	GTCCTGCTTGTTCCAGCAG	141	148	532	191	95	135	94	55	336	135	210	59	86	186	448	137	62	53	167	281	188	447	86	97
DCAF7	10238	DCAF7_10238_8	GCGGTGACTATCTCCGTGTG	736	620	1087	1131	750	414	662	691	1272	1753	594	791	567	1066	1961	885	741	647	450	655	1316	1918	564	447
DCAF8	50717	DCAF8_50717_1	GAGTCCATGACCGCTCAG	671	986	2852	3455	1506	1194	1072	1307	3181	2952	974	954	530	1241	2491	2270	1116	1625	467	1447	1637	3045	1263	1131
DCAF8	50717	DCAF8_50717_2	GCCTGTCTAGCAGTCCAG	489	362	493	419	205	144	473	347	487	533	222	366	475	666	678	405	259	476	259	349	507	672	135	68
DCAF8	50717	DCAF8_50717_3	GATGTCTGGAGCTGAAGAG	1483	1218	1500	2807	1096	1459	860	720	2159	1972	1257	951	788	1064	3529	2262	757	1123	616	786	2181	2614	790	684
DCAF8	50717	DCAF8_50717_4	GAGTAGAATCACCACTGTT	707	250	1168	1236	602	463	447	381	1739	712	305	363	581	968	1326	942	479	613	350	920	937	1562	547	327
DCAF8	50717	DCAF8_50717_5	GCGCCGTGTACAGCGCAAGC	301	291	304	571	152	197	300	341	1032	188	198	65	153	346	348	326	78	246	211	301	552	476	157	338
DCAF8	50717	DCAF8_50717_6	GAGGACACCCAGTCCTCTA	162	174	343	593	284	158	397	483	900	284	169	161	271	184	929	261	376	282	179	376	367	936	185	119
DCAF8	50717	DCAF8_50717_7	GGTATTGACACAACCAGTA	253	123	465	705	459	260	159	335	718	478	386	237	254	691	812	661	150	184	307	414	651	975	202	372
DCAF8	50717	DCAF8_50717_8	GTGGCAGCGATGACCTGA	573	489	1099	1323	468	676	441	516	2652	1481	442	206	458	595	1545	1418	520	699	389	387	673	1884	625	680
DCUN1D1	54165	DCUN1D1_54165_1	GAGAGTGTAAAAGGATCAT	692	401	613	968	234	262	590	1019	743	1278	308	223	401	1234	1145	936	388	478	206	747	1016	1179	255	384
DCUN1D1	54165	DCUN1D1_54165_2	GCCATCCATGAACTCCTGTT	557	511	1132	2047	857	603	419	748	1520	1859	690	527	495	491	1692	1396	794	735	311	606	1367	1827	691	1222
DCUN1D1	54165	DCUN1D1_54165_3	GTGTAAAAGGATCATTGGAC	96	45	439	590	42	70	124	86	585	487	240	75	84	475	497	247	77	74	25	111	283	181	33	39
DCUN1D1	54165	DCUN1D1_54165_4	GTTGTCTTTCTCAAAATGAC	231	198	114	258	240	60	41	36	92	120	255	256	85	70	214	473	43	232	18	90	119	613	191	451
DCUN1D1	54165	DCUN1D1_54165_5	GCTGGCTGGATCGAGTGCC	263	184	859	827	452	402	478	349	1059	749	331	336	105	388	807	1253	580	361	255	303	495	1023	144	780
DCUN1D1	54165	DCUN1D1_54165_6	GAAGATTCCAAGTGTCTTT	196	221	800	1379	701	340	420	523	1087	869	330	125	230	239	978	878	467	547	193	603	843	473	159	578
DCUN1D1	54165	DCUN1D1_54165_7	GCACGCCCTCAAATTGCT	1172	1395	775	979	360	337	781	652	1333	1093	584	344	912	918	877	945	537	538	612	1732	922	844	455	678
DCUN1D1	54165	DCUN1D1_54165_8	GAAAGAACCAGGACGATTTA	688	476	1885	2615	1020	837	1038	936	2058	2049	820	414	541	1101	2816	1772	496	1471	573	1136	1632	2434	1370	1304
DCUN1D2	55208	DCUN1D2_55208_1	GCAGAAAGGAATTTCTAGA	179	202	402	970	539	453	150	468	648	778	368	523	301	208	862	498	256	421	258	733	704	1293	381	339
DCUN1D2	55208	DCUN1D2_55208_2	GAGTCCATGCGGAACGCTG	1723	1315	1175	1697	946	731	680	910	2268	2090	553	568	715	892	1895	1570	712	623	485	1014	1327	1618	434	805
DCUN1D2	55208	DCUN1D2_55208_3	GCTGTGGACAAGAAGAAGC	117	161	122	185	20	292	72	146	198	212	194	9	328	68	153	226	99	33	28	180	265	310	157	40
DCUN1D2	55208	DCUN1D2_55208_4	GCTCCACAGGGAGTCCATG	653	551	2036	2939	2217	801	615	834	1579	2275	1104	920	567	1276	2126	2729	1149	1365	866	801	1412	2892	697	1028
DCUN1D2	55208	DCUN1D2_55208_5	GAAGCTGGAGCGGCTGTA	2667	2065	3363	5064	1530	2254	1688	1533	4117	3572	1837	1286	1738	3576	5843	3540	1905	2536	2080	2732	2652	4872	1231	1763
DCUN1D2	55208	DCUN1D2_55208_6	GTTTTGGAAGAAGCTGTCCG	503	554	967	833	649	548	524	495	1342	1416	665	467	639	1822	1410	1338	611	655	651	743	652	1322	308	290
DCUN1D2	55208	DCUN1D2_55208_7	GTCATAGCGTGGAAGTTCA	946	779	1825	2353	812	837	720	710	2089	1245	870	587	686	1029	1488	1233	479	995	342	816	1098	2209	465	617
DCUN1D2	55208	DCUN1D2_55208_8	GTTTTGTGATGATCTGAGCC	120	124	278	465	343	175	360	190	341	217	67	16	69	227	372	272	22	80	354	275	167	321	56	26
DCUN1D3	123879	DCUN1D3_123879_1	GTGGTACCTGCTCCTCACGG	244	180	562	1135	607	412	532	453	1496	1301	496	252	414	393	1244	801	275	466	177	623	573	919	346	162
DCUN1D3	123879	DCUN1D3_123879_2	GAACTGTTCAGGCGCTACA	962	939	1677	2766	1257	924	1057	1394	2578	2444	1307	1144	1113	1230	3052	2098	1220	1559	661	2412	1853	1970	753	871
DCUN1D3	123879	DCUN1D3_123879_3	GGGTGGTACCTGCTCCTCA	177	68	349	557	260	150	164	262	554	800	155	51	241	610	460	610	231	347	179	473	577	711	177	206
DCUN1D3	123879	DCUN1D3_123879_4	GAGGAGCAGGTACCACCCTG	1184	808	1277	2003	1137	846	1107	1111	2740	2384	872	679	858	1328	2477	1392	960	978	463	1380	1579	2531	620	815
DCUN1D3	123879	DCUN1D3_123879_5	GCAGCACTCGAAATTCTGTG	1763	838	1700	1765	1092	991	896	1056	1697	1826	599	425	774	1623	1876	1294	1241	627	737	751	1044	2024	396	693
DCUN1D3	123879	DCUN1D3_123879_6	GCGGGAAGATGCAATTTTGG	599	388	812	1381	1392	576	477	679	1499	1162	379	491	699	1244	1411	1326	711	922	583	500	1186	1731	553	713
DCUN1D3	123879	DCUN1D3_123879_7	GTCCTCGGGAGATGCTGGG	1438	509	928	1116	842	649	875	529	1301	969	488	470	721	1330	2043	836	471	840	530	1621	976	1197	741	577
DCUN1D3	123879	DCUN1D3_123879_8	GAGGACGTTGGCAGCTGGC	580	243	1061	1908	1237	816	1189	389	1333	1693	634	525	250	272	1838	875	620	670	262	331	924	1692	500	1234
DCUN1D4	23142	DCUN1D4_23142_1	GATGATGTTGTAGGCCCTGA	681	516	1726	2582	767	937	826	739	2479	2279	626	450	374	1202	2334	1375	823	840	519	1030	1379	2543	417	1172
DCUN1D4	23142	DCUN1D4_23142_2	GGCGGCTCCGTGAGAAAGG	713	393	595	1246	539	462	350	675	917	1158	445	213	232	353	956	991	400	762	331	330	926	1512	581	412
DCUN1D4	23142	DCUN1D4_23142_3	GGATTTCCAAAGGGCTGAG	233	183	511	1297	606	346	374	128	665	708	458	519	237	266	1487	691	536	409	172	475	1081	937	399	345
DCUN1D4	23142	DCUN1D4_23142_4	GCCAAGACGATCACCAAAC	408	204	990	1232	384	530	304	485	817	887	580	340	258	507	1384	673	705	658	174	584	768	1036	333	703
DCUN1D4	23142	DCUN1D4_23142_5	GAATGGTTCTATGAATATGC	142	200	275	482	152	207	122	271	640	676	67	38	88	515	386	221	96	146	149	517	606	1120	86	363
DCUN1D4	23142	DCUN1D4_23142_6	GCGAGCGAGCGGGGCACAA	1032	850	1599	2749	882	726	1041	1104	2032	1637	628	521	805	1518	2051	1183	660	837	608	1226	1343	1814	466	497
DCUN1D4	23142	DCUN1D4_23142_7	GCAGATAAATCATCTCCAG	211	251	356	838	116	129	211	254	577	696	101	108	227	563	686	680	233	186	207	240	373	865	248	167
DCUN1D4	23142	DCUN1D4_23142_8	GAACTCTCATCTCTCAACAC	684	309	649	1129	915	780	359	227	1188	789	341	368	183	852	919	733	359	366	82	407	993	1002	273	610
DCUN1D5	84259	DCUN1D5_84259_1	GTTTTAGCGTGGAAATTGG	151	131	432	1100	229	403	148	255	735	501	277	139	325	341	588	533	422	724	293	154	605	693	246	528
DCUN1D5	84259	DCUN1D5_84259_2	GATGAAGTTGTAGGGCCAGA	1564	797	2027	2855	868	547	955	1121	1896	1905	1073	667	485	917	2834	1405	936	1186	453	835	1826	1903	1662	1839
DCUN1D5	84259	DCUN1D5_84259_3	GCTTGGTTTTATGAATATGC	2	34	156	309	37	77	70	78	374	143	49	8	32	45	132	137	177	111	11	23	21	504	293	346
DCUN1D5	84259	DCUN1D5_84259_4	GCAGCAGCAGTAGCGGAAGA	1081	1382	2025	2915	990	712	924	821	2123	1736	657	705	416	738	2138	1367	720	1222	481	870	1444	2416	1076	1368
DCUN1D5	84259	DCUN1D5_84259_5	GGTAAAATACTGAAAACAG	81	59	124	315	63	280	109	130	307	222	87	161	73	188	340	329	59	162	69	138	75	683	147	45
DCUN1D5	84259	DCUN1D5_84259_6	GTGTTATGAACAAAGATCAA	300	306	595	1568	309	367	191	537	719	657	315	195	321	484	985	1362	534	444	397	96	550	1006	508	818
DCUN1D5	84259	DCUN1D5_84259_7	GTTAGCTCTTCTGCTTGGG	498	326	975	1231	478	326	241	68	1242	795	499	288	170	815	1552	783	624	564	256	112	859	990	475	893
DCUN1D5	84259	DCUN1D5_84259_8	GATATGCCTTTGATTTTGCA	405	400	1332	1967	443	649	309	426	1322	1066	444	551	549	591	1051	1177	457	397	355	662	988	1530	225	578
DDA1	79016	DDA1_79016_1	GTAAGACTCCTTCTCAAAG	373	112	739	567	299	146	428	164	438	501	188	201	248	611	889	525	140	295	148	218	482	648	325	137
DDA1	79016	DDA1_79016_2	GGCACATTTGGGTGTCCCC	59	60	430	822	139	127	187	143	786	409	139	142	55	322	498	279	308	148	67	174	526	943	405	195
DDA1	79016	DDA1_79016_3	GCAAGACGTGGCCCCTTC	431	216	666	587	281	352	314	94	661	536	351	248	146	483	440	579	323	409	145	153	737	750	477	350
DDA1	79016	DDA1_79016_4	GCCTCCTGGAACATCGTCTG	1041	704	2479	3916	2302	1365	1024	1413	3614	3541	1435	1376	809	1469	3661	3511	1454	2141	1179	2048	2056	3635	1239	1742
DDA1	79016	DDA1_79016_5	GCCTCCTGGAACATCGTCT	425	159	392	1083	169	198	417	281	507	494	274	170	145	169	741	401	439	362	458	243	805	399	132	311
DDA1	79016	DDA1_79016_6	GCTCCCCAGACGATGTTCC	156	93	779	623	201	289	230	348	514	426	214	87	238	433	589	646	371	174	69	146	277	301	135	310
DDA1	79016	DDA1_79016_7	GAGACAGTGGGAAGAGCTTG	844	385	912	1547	284	460	422	469	1153	1248	433	798	428	1157	2069	1127	918	1003	450	636	763	1672	600	1392
DDA1	79016	DDA1_79016_8	GCCTCCTGGAACATCGTC	327	501	985	1673	664	427	352	311	961	1112	286	138	284	482	1361	737	452	671	237	274	698	1148	646	588
DDB1	1642	DDB1_1642_1	GATTGTGTGCCACAATCGAG	695	432	493	695	315	253	168	178	329	227	769	1753	207	635	632	507	452	455	328	814	368	672	327	510
DDB1	1642	DDB1_1642_2	GACATGCAGCTCCTCCAGG	1921	1616	3730	3537	1637	1747	646	478	1190	963	10144	10503	653	588	2464	2873	4908	4244	1170	720	2589	3163	3174	5042
DDB1	1642	DDB1_1642_3	GAGTCAATCACCTATCACAA	469	303	788	1774	806	482	123	26	349	239	3411	3507	239	458	757	646	1871	1894	164	295	280	488	1400	1937
DDB1	1642	DDB1_1642_4	GAGCGGCAGCACCTCCAGG	733	669	1979	2345	1101	696	93	189	407	224	6937	7255	478	717	1631	1449	2488	2553	274	674	920	1576	1754	2749
DDB1	1642	DDB1_1642_5	GCCTTCAACATCCGCCTGG	1498	1094	1409	1626	878	1146	112	149	559	281	6186	5155	315	1298	787	1440	2437	1982	544	641	629	1296	1722	2341
DDB1	1642	DDB1_1642_6	GAAAAGACCAACCTCCTGG	944	670	953	1700	695	613	194	220	959	710	4093	4086	356	848	1726	1468	1052	1850	329	601	1021	1338	1082	1401
DDB1	1642	DDB1_1642_7	GCCGCCCCAAGATGCAGG	1135	795	1749	2147	1041	706	181	197	327	203	6493	6305	202	905	1017	1468	2946	3028	503	484	675	791	1839	2748
DDB1	1642	DDB1_1642_8	GCTTCGGCCCGTCAAAGAGG	479	758	1860	2675	967	875	266	384	1257	569	3208	3288	388	1517	2175	1779	1314	1252	456	707	1277	1875	1220	1289
DDB2	1643	DDB2_1643_1	GACGATGCTGCGGCATGG	807	846	1087	1276	624	531	267	660	1673	1241	384	247	730	787	1299	1094	766	808	374	1231	1232	1651	454	350
DDB2	1643	DDB2_1643_2	GACTCAGACTGCCTCTGGG	425	332	1297	1700	347	606	688	461	1587	1862	774	585	550	824	1677	1854	727	672	408	407	1292	1719	538	403
DDB2	1643	DDB2_1643_3	GCCCTTCGCACAGAGCTTCT	801	538	701	1160	512	458	253	555	1237	667	411	498	367	501	817	887	362	345	410	683	958	682	356	427
DDB2	1643	DDB2_1643_4	GCTACTAGCAGACACATCC	103	103	258	504	189	124	168	125	241	397	40	85	13	192	638	444	183	98	61	113	415	302	201	108
DDB2	1643	DDB2_1643_5	GAGGAGGCGTAAAACTGGT	781	583	1442	1996	635	673	693	486	1858	1066	462	552	898	1166	2267	677	606	895	660	533	1188	2258	747	571
DDB2	1643	DDB2_1643_6	GAGCTGGAGGGAGCATCACT	616	310	822	382	553	117	365	89	453	265	312	222	140	911	550	829	402	473	172	631	368	411	154	275
DDB2	1643	DDB2_1643_7	GTGGCTGTGGGTTCCAAAG	202	309	660	1001	223	293	533	494	759	797	269	136	439	165	1022	829	257	294	167	298	829	1288	448	465
DDB2	1643	DDB2_1643_8	GCATGGTGGCAGGATCTGT	365	232	971	802	436	694	151	299	1094	705	390	290	373	851	1055	1228	274	445	368	895	647	1359	309	669
DET1	55070	DET1_55070_1	GTCCAATGGCAATGACCAG	535	773	1090	1122	515	259	498	542	1161	1396	521	238	492	965	1905	1245	529	808	342	387	1344	1561	690	743
DET1	55070	DET1_55070_2	GAGCCCACGATGACACAG	773	585	1899	2368	1474	987	1056	1074	2126	2428	881	392	630	1733	2618	1483	1096	1096	905	1346	2003	3289	947	847
DET1	55070	DET1_55070_3	GCAGCAGAGGACCTACTGCA	376	232	558	1378	697	470	407	317	476	797	427	164	338	778	695	422	228	311	197	207	775	833	203	99
DET1	55070	DET1_55070_4	GTTGTTGCACAGACAAGA	378	274	867	1334	396	300	303	370	986	797	218	224	219	403	1319	523	351	419	477	424	1486	1238	280	447
DET1	55070	DET1_55070_5	GGTCTTGTCACACAACCAA	883	621	1000	975	520	304	283	438	1101	1103	333	549	446	916	1026	545	527	738	385	426	667	624	459	400
DET1	55070	DET1_55070_6	GAGGGTGAGGCTCATCTGGG	767	565	1835	2348	727	1139	819	631	1828	1870	1529	948	465	1171	2153	1958	790	1116	651	650	1634	2005	778	624
DET1	55070	DET1_55070_7	GCTCAAGTTTGAGATCCAGG	318	265	666	754	251	177	219	379	1078	465	260	67	209	368	1111	759	447	331	211	329	634	993	129	380
DET1	55070	DET1_55070_8	GTGCGTGTATCACATAAG	222	138	687	893	548	345	443	377	411	347	178	211	96	284	316	580	294	272	109	214	819	944	216	53
DHX15	1665	DHX15_1665_1	GCGAGAGAGGGAGAAAGAAA	1	24	0	17	86	4	18	2	126	5	32	25	49	8	68	21	17	28	37	29	2	67	2	14
DHX15	1665	DHX15_1665_2	GTGAACGGATTAATGCACTG	160	265	923	1168	563	626	297	224	1113	644	837	964	125	715	986	693	664	981	339	553	886	1481	610	661
DHX15	1665	DHX15_1665_3	GTACTCCACACACCACTG	608	516	398	972	1361	898	216	194	757	996	1387	1379	189	354	1091	720	865	1291	356	350	746	1291	1052	1609
DHX15	1665	DHX15_1665_4	GGAGATAGAGAGCGAGAGA	212	25	105	44	70	15	156	76	163	22	66	179	8	199	202	111	44	385	36	38	105	110	18	142
DHX15	1665	DHX15_1665_5	GAGGGAGAAAGAAAAGGAGA	6	19	2	6	0	0	0	0	30	1	0	9	65	19	38	18	10	15	0	2	1	26	7	0
DHX15	1665	DHX15_1665_6	GCCCAGGAATAGTTAGGAG	241	158	336	938	169	401	292	131	801	636	668	419	66	298	560	238	336	363	77	265	659	645	337	389
DHX15	1665	DHX15_1665_7	GTGTACGCCCAGGAATAGTT	261	150	192	428	433	371	157	81	474	424	400	326	133	169	393	377	284	288	104	53	186	454	396	426
DHX15	1665	DHX15_1665_8	GTACAGGCAACTCCTCTCTT	1281	782	620	485	203	299	195	295	571	674	435	779	278	659	458	955	473	551	321	564	588	694	191	314
DTL	51514	DTL_51514_1	GGAAGAGATGGCAACATTA	423	230	449	778	225	227	409	521	828	566	416	146	303	425	613	869	388	604	341	332	664	1144	227	263
DTL	51514	DTL_51514_2	GGTATTCTCGTCTTGAAAG	513	220	414	1193	517	343	547	218	706	287	503	150	168	944	943	816	217	472	397	975	716	1126	570	401
DTL	51514	DTL_51514_3	GAGCTGATTGGAACATGCAA	1351	616	2112	879	620	103	494	633	1818	968	840	314	692	1103	1212	1446	511	1152	840	489	885	1391	841	564
DTL	51514	DTL_51514_4	GAAAAGGCAACTGACTTG	547	145	532	500	229	60	179	427	868	562	356	269	355	516	562	914	133	307	440	742	581	825	193	78
DTL	51514	DTL_51514_5	GGCAAGTGAATCAAATCAG	302	80	340	153	96	17	151	119	275	31	124	321	227	145	380	129	46	109	109	60	198	280	99	23
DTL	51514	DTL_51514_6	GTAAAAGCTGGTGAGCTGAT	241	20	98	229	34	4	60	89	515	179	143	150	178	121	272	215	28	58	229	46	353	478	25	109
DTL	51514	DTL_51514_7	GAGAAGGTACATCCAAAAGG	282	241	440	223	140	111	254	147	313	257	78	350	216	576	264	431	141	179	43	265	386	622	279	167
DTL	51514	DTL_51514_8	GCACTGATAACCAGTCAGA	776	679	1271	1429	428	421	653	472	1246	636	361	179	683	1564	1218	1528	486	746	531	1287	812	689	391	321
ECT2L	345930	ECT2L_345930_1	GACTGGCTGACACCTAGGG	1609	1171	2059	3453	793	1292	1139	1075	2787	2292	1041	604	1142	1351	2281	1892	709	1618	790	2331	1356	3264	951	1293
ECT2L	345930	ECT2L_345930_2	GACGTTGCTTGTTAGTCCAG	582	695	1633	2636	840	841	673	820	1980	2766	886	711	745	1280	1781	1491	646	1191	632	1645	2274	3896	1077	538
ECT2L	345930	ECT2L_345930_3	GGTGTCAGCCAGTCTAAGT	809	496	648	1398	585	447	479	437	1317	1503	406	181	368	549	1253	971	415	524	369	407	697	1769	407	417
ECT2L	345930	ECT2L_345930_4	GGAGGCTGCTGCTACTTAT	160	368	921	1055	696	248	364	338	1229	1007	648	214	305	844	2200	667	661	856	255	564	514	1116	255	336
ECT2L	345930	ECT2L_345930_5	GTGCCTGAGGAAAAGAATTT	293	139	496	729	366	233	326	182	772	707	157	78	103	511	440	443	164	195	121	147	599	1248	157	192
ECT2L	345930	ECT2L_345930_6	GCAGCGGCACACAAATCTTT	429	394	968	1813	825	619	868	419	1539	1299	954	514	411	1690	1925	1100	577	622	311	473	1163	2054	952	962
ECT2L	345930	ECT2L_345930_7	GATGATATTAACATGAAGTG	638	724	2126	2462	913	600	509	630	1848	1601	430	659	559	1242	2439	2624	1436	1098	378	764	1543	1956	921	555
ECT2L	345930	ECT2L_345930_8	GCCCAAATGCGTTAAGTT	352	259	745	1392	213	483	470	357	626	783	484	379	473	435	1352	354	262	853	205	124	432	1387	344	639
EED	8726	EED_8726_1	GATTATGGAATATCCAGA	453	369	849	886	866	1063	313	301	835	647	274	78	172	378	888	991	269	431	247	433	521	841	240	542
EED	8726	EED_8726_2	GCTCATTGATAGCATTTCCA	589	306	952	1060	567	580	311	624	821	1047	341	458	280	910	1109	1063	471	300	200	452	925	1697	242	588
EED	8726	EED_8726_3	GAAGATTTGGATCTCTTGGA	290	344	899	1498	553	1231	440	338	1817	819	452	564	217	620	1145	1284	666	430	375	402	1019	1388	454	741
EED	8726	EED_8726_4	GTGCTGGAAACCTGGCAAGA	882	390	1775	2410	1247	1253	688	676	2019	1606	1098	847	418	668	2040	1837	853	1190	357	513	2055	2371	805	719
EED	8726	EED_8726_5	GGATCTAGAGGCATAATT	356	366	703	822	660	511	430	323	751	1278	714	278	286	346	997	868	541	490	191	294	526	1161	400	233
EED	8726	EED_8726_6	GGTTGTTGCAATCTTACG	256	183	745	715	537	429	139	189	722	438	407	384	310	188	614	619	189	120	232	248	730	880	234	311
EED	8726	EED_8726_7	GAGAATGATCCATACCAC	203	130	375	419	493	597	242	323	600	834	296	287	371	319	772	255	323	403	69	176	338	820	365	100
EED	8726	EED_8726_8	GTGCATTTGGCGTGTTTGT	105	56	201	362	173	250	171	91	227	689	82	65	27	160	702	211	200	57	58	100	284	630	182	151
EIF4A1	1973	EIF4A1_1973_1	GGTTAAGCATATCAAACACA	459	291	422	441	198	95	151	103	487	519	290	118	165	717	581	499	286	174	217	138	617	460	38	201
EIF4A1	1973	EIF4A1_1973_2	GCTGACGAAATGTTAAGCCG	188	177	114	271	85	72	56	124	226	153	63	115	63	405	535	111	69	115	68	38	150	465	36	97
EIF4A1	1973	EIF4A1_1973_3	GAATGGCTCGCTGCTGGA	119	158	142	840	24	24	456	113	346	247	73	3	167	79	188	280	70	148	132	370	191	572	166	15
EIF4A1	1973	EIF4A1_1973_4	GCTGAGCCAATTCTCGAGT	367	195	335	798	108	86	263	108	250	788	85	235	109	401	521	469	389	283	271	291	461	792	282	540
EIF4A1	1973	EIF4A1_1973_5	GCTAGGACCAAGGCCTGGG	142	67	4	72	3	2	10	0	21	9	9	2	94	62	58	292	38	28	7	22	70	210	94	57
EIF4A1	1973	EIF4A1_1973_6	GAGGTGCAGAAACTGCAGA	451	237	330	385	553	31	422	288	649	344	284	93	256	252	682	555	194	266	238	238	664	572	129	325
EIF4A1	1973	EIF4A1_1973_7	GCACATCAGAAGGCATTG	239	255	1020	1371	177	28	503	348	592	441	83	106	283	798	725	871	272	240	123	952	826	1774	347	64
EIF4A1	1973	EIF4A1_1973_8	GCTCGCTGCTGGATGGCAGA	346	257	803	213	338	24	104	188	185	366	95	22	94	185	722	102	366	169	46	86	315	127	124	153
EIF4A3	9775	EIF4A3_9775_1	GGAATTCGAGACCAGCGAGG	133	238	476	366	271	22	144	92	342	419	420	154	259	694	638	871	157	237	106	342	766	478	111	16
EIF4A3	9775	EIF4A3_9775_2	GTTGGCTGTGCAGATCCAGA	1067	277	1093	992	652	192	529	446	803	851	553	346	617	646	1076	1063	401	913	480	288	732	1114	524	354
EIF4A3	9775	EIF4A3_9775_3	GTGGAATTCGAGACCAGCG	4	50	0	3	0	0	1	1	8	108	1	1	2	56	6	17	3	16	0	0	2	21	1	2
EIF4A3	9775	EIF4A3_9775_4	GTTGTCGCGGGCACTCCA	1285	290	938	1113	664	433	253	401	1344	578	467	772	770	1546	1503	1905	459	727	460	1133	793	1228	602	652
EIF4A3	9775	EIF4A3_9775_5	GGAGGCACCAATGTTGGCG	949	518	1493	1392	1218	437	963	771	2237	2330	616	207	1068	1647	2231	1908	503	459	1184	1891	1397	1241	426	430
EIF4A3	9775	EIF4A3_9775_6	GGAGGACTGAGATACTGA	690	229	141	130	239	54	52	94	235	107	45	147	95	738	420	200	20	127	98	230	152	503	207	19
EIF4A3	9775	EIF4A3_9775_7	GCGAAAGCGGCTGCTCAAAG	300	222	535	571	549	302	291	63	915	545	604	198	700	1029	1008	1087	130	508	193	1046	515	979	206	138
EIF4A3	9775	EIF4A3_9775_8	GAGATCAGGTCGATACGGC	500	454	600	530	419	316	389	621	819	865	714	104	364	419	497	651	273	462	571	391	874	566	163	543
ELOA	6924	ELOA_6924_1	GACCACTACAGATCCCTGG	564	321	836	1109	444	384	494	418	603	849	285	375	383	400	755	825	334	890	224	397	683	743	268	325
ELOA	6924	ELOA_6924_2	GATGAGGACTGGTACAAGA	556	808	1631	3116	499	941	956	1325	2323	1393	520	262	278	1705	1635	1856	685	1333	443	626	1416	2565	799	591
ELOA	6924	ELOA_6924_3	GTGGCGTAAAGAAAGAGA	179	192	379	1186	156	106	162	256	364	371	109	134	313	217	521	345	415	273	126	366	908	834	211	141
ELOA	6924	ELOA_6924_4	GCTATAGGATCGGCTCCCCG	534	402	1266	1795	318	314	577	631	1282	1029	269	450	307	911	1284	1399	223	951	269	316	952	1400	227	283
ELOA	6924	ELOA_6924_5	GAAACCTGGAAAGCCACG	1320	1362	2101	3217	1258	1416	1618	2616	2640	2861	609	529	978	1875	3297	2752	1157	985	1037	2275	1917	2962	834	766
ELOA	6924	ELOA_6924_6	GAGTCGGCGCTCCAAGTTG	1018	726	1755	2335	1422	1106	1293	1715	2538	1864	623	631	831	1461	2245	1849	815	1457	913	1036	1324	2505	760	584
ELOA	6924	ELOA_6924_7	GCGAAAACACGAGCATGT	660	526	1361	1304	706	554	697	1105	1297	2173	460	178	439	686	1659	1732	490	897	493	1257	1089	1909	244	664
ELOA	6924	ELOA_6924_8	GCTTCTGGTGTGAAACAAT	322	318	648	1355	494	151	524	696	838	725	608	493	256	367	996	1041	482	531	303	800	646	1303	136	122
ELOA2	51224	ELOA2_51224_1	GCTTAAGAGAGGAAACCCCA	505	271	638	953	992	471	232	238	943	727	435	576	175	283	805	877	566	400	232	550	691	1414	330	416
ELOA2	51224	ELOA2_51224_2	GAAGAGGCCCAGTCTAGA	1104	418	1945	2958	1463	1039	1140	1640	2189	1972	683	724	677	1075	2359	1713	996	1343	481	924	1902	2213	1144	1167
ELOA2	51224	ELOA2_51224_3	GCGGGGCCTGCTTAAGAG	791	611	1011	1087	616	328	431	541	1312	839	603	453	518	350	1019	598	372	1013	246	854	578	1138	424	696
ELOA2	51224	ELOA2_51224_4	GCCGTTGTGAGCCACAGCA	675	691	1844	2027	753	782	547	874	1942	2266	1175	826	647	1381	1725	2203	645	1033	811	1517	1932	2388	593	917
ELOA2	51224	ELOA2_51224_5	GATCAGGGAGAAATCATGCG	1099	807	1832	2988	2231	1184	986	1103	2422	2896	795	932	486	1382	2970	2410	1475	1779	654	1748	1808	3089	917	1174
ELOA2	51224	ELOA2_51224_6	GATCAGGGAGAAATCATGC	334	127	272	634	198	42	72	136	440	381	85	117	172	141	369	413	205	318	109	299	992	593	264	150
ELOA2	51224	ELOA2_51224_7	GCCGTGTGTCCCATTTCCT	406	202	617	613	333	388	403	262	1094	463	114	52	233	484	452	888	346	203	120	393	377	1138	323	195
ELOA2	51224	ELOA2_51224_8	GGAAGAGGCCACACTCACG	811	387	1462	2253	973	396	660	630	1878	1854	902	618	270	620	1766	1860	785	1294	600	928	1533	1919	830	559
ELOA3	162699	ELOA3_162699_1	GGCGCGGAGAGTGCTTCT	181	291	574	460	389	505	262	297	630	779	197	175	151	364	936	331	248	403	175	200	326	793	198	233
ELOA3	162699	ELOA3_162699_2	GCTGGCGCGGAGAGTGCTTC	180	415	1462	1149	1167	464	229	204	1076	1121	907	1026	227	418	1441	1217	467	639	230	114	1168	1254	807	769
ELOA3	162699	ELOA3_162699_3	GTCTGCGGTCATGGGCAAGG	377	322	1164	1278	594	768	189	137	898	843	263	293	166	251	1001	1125	376	526	339	192	487	718	320	391
ELOA3	162699	ELOA3_162699_4	GTCTCCGCCAGGATGTCTG	0	0	0	0	0	0	0	0	0	0	0	0	0	0	0	0	0	0	0	0	0	0	0	0
ELOA3	162699	ELOA3_162699_5	GCAGCTTCCTCCTGGAGCGC	136	121	687	1440	416	470	309	259	1182	1120	306	336	278	313	1176	628	283	461	74	623	982	1270	353	471
ELOA3	162699	ELOA3_162699_6	GGGTTCAAGAACCGAGTAG	386	406	941	1168	399	444	217	409	868	872	365	344	257	281	1385	759	309	496	234	607	760	2017	251	50
ELOA3D	100506888	ELOA3D_100506888_1	GGCCGTCGCTGATTCCGCC	160	172	207	362	85	91	306	269	453	311	275	138	45	115	762	555	214	125	79	260	308	692	63	83
ELOA3D	100506888	ELOA3D_100506888_2	GGCCCGGCGGAATCAGCGA	1274	868	3498	3871	1665	1900	1129	1240	4161	4536	1117	991	834	2543	4230	4084	956	2115	1205	1031	2734	4113	955	1283
ELOA3D	100506888	ELOA3D_100506888_3	GCGGCCGTCGCTGATTCCGC	191	121	620	707	246	351	380	482	1039	1045	300	278	266	510	940	874	573	461	133	487	560	1032	146	184
ELOA3D	100506888	ELOA3D_100506888_4	GCTCTTGAACCCGTTCTGGA	1207	597	629	1461	909	496	466	518	1280	952	238	371	383	576	1336	794	579	776	593	1716	632	1710	389	456
ELOA3D	100506888	ELOA3D_100506888_5	GGGTTCAAGAGCCGAGTAG	369	214	736	922	427	409	497	379	926	1226	434	263	283	150	1097	732	183	436	106	297	748	712	470	481
ELOA3D	100506888	ELOA3D_100506888_6	GGGTTCAAGAGCCGAGTA	370	271	565	977	414	280	189	529	1087	747	388	620	538	289	1125	485	361	337	300	203	832	1834	324	659
ELOB	6923	ELOB_6923_1	GAACTGAAGCGCATCGTCGA	1208	1368	1280	1973	904	747	1141	1085	2001	2539	252	139	1402	1279	2455	1557	936	873	934	962	1772	2742	474	466
ELOB	6923	ELOB_6923_2	GAACTGAAGCGCATCGTCG	625	292	813	878	251	148	424	146	651	1101	66	183	511	470	726	462	214	666	502	509	1401	1180	202	126
ELOB	6923	ELOB_6923_3	GGATGATGGCAAGACACT	228	138	319	625	85	58	167	172	568	296	244	56	179	163	397	258	152	294	90	363	277	341	106	177
ELOB	6923	ELOB_6923_4	GTCGAGGGCATCCTCAAG	105	119	346	559	160	285	333	305	310	415	230	25	74	286	446	344	117	287	97	185	222	542	171	114
ELOB	6923	ELOB_6923_5	GCTTCACCAGTCAAACAGCA	1092	733	1270	1356	569	413	458	525	2049	810	342	134	489	970	1056	1046	401	924	443	952	747	1270	735	641
ELOB	6923	ELOB_6923_6	GAACACCGTGCTGGACTCCT	403	307	725	740	397	156	591	273	966	637	326	80	118	317	739	619	529	428	192	324	713	947	333	457
ELOB	6923	ELOB_6923_7	GATGACCAACTCTTGGATGA	1295	839	1829	2201	668	733	1244	1160	1772	2027	384	416	817	1225	2167	1616	664	1030	822	1648	1448	2498	666	1346
ELOB	6923	ELOB_6923_8	GACGCCAAGGAGTCCAGCA	895	709	1196	1701	957	563	977	849	1868	1625	623	324	688	649	1717	1598	1000	1169	352	562	842	1674	563	1005
ELOC	6921	ELOC_6921_1	GCTGAGAACGAAACCAATG	351	168	284	324	141	65	97	162	198	346	412	194	100	493	406	249	225	242	274	338	466	636	161	74
ELOC	6921	ELOC_6921_2	GAGAACATGCATTAACATC	143	28	172	282	134	153	39	223	217	169	54	29	11	121	420	45	94	51	98	319	68	277	93	79
ELOC	6921	ELOC_6921_3	GTGCAATTTCAGGTGCAAT	1119	586	1519	1320	496	624	477	302	1090	1053	462	388	437	1339	1303	705	301	645	404	433	794	2068	174	413
ELOC	6921	ELOC_6921_4	GCATGTATTTTACGTACA	259	154	430	581	262	256	222	179	448	730	415	390	137	192	788	244	325	354	201	269	470	803	128	240
ELOC	6921	ELOC_6921_5	GCAGTTCCAGTGCAATTTC	484	569	1081	1395	513	646	734	509	1639	1315	233	415	434	810	777	1037	406	644	756	645	488	1131	527	445
ENC1	8507	ENC1_8507_1	GCAGCTCCAAGACTTCTGGG	461	452	936	1149	561	444	644	378	1168	625	465	595	165	522	1215	1149	280	325	242	450	927	1498	241	355
ENC1	8507	ENC1_8507_2	GTCTGCAACAGTTCTGGG	95	148	627	939	625	344	438	255	666	491	187	395	194	219	757	584	289	323	265	256	657	832	136	198
ENC1	8507	ENC1_8507_3	GAAAGAGAGCCAGGACAGTG	1112	602	2368	3096	1927	878	1095	1053	3578	2646	972	735	868	1762	3845	2844	1102	1940	703	1340	2539	3373	1527	1592
ENC1	8507	ENC1_8507_4	GATTTTCAGTTTGCACCTGA	687	378	1449	2150	1008	618	931	998	2064	1900	603	865	414	1045	2077	1939	731	643	706	1511	1692	1753	572	1189
ENC1	8507	ENC1_8507_5	GAAAATCCTGCAGAATGA	297	363	1084	1434	654	531	358	408	1327	1686	433	232	670	1015	1350	1222	457	565	436	398	1842	2480	449	238
ENC1	8507	ENC1_8507_6	GGGCATGGCCAGTTTTCCG	608	347	591	1172	517	485	190	328	807	1116	765	488	222	676	1217	693	371	320	269	436	528	1060	325	775
ENC1	8507	ENC1_8507_7	GCATGCAGTCGCTACTTTG	102	68	593	481	651	145	135	349	691	517	152	237	135	536	750	423	112	356	62	63	375	734	298	181
ENC1	8507	ENC1_8507_8	GCAGCAGCTCCAAGACTTCT	1395	1110	983	1502	359	654	888	785	1657	1189	336	236	641	1292	1000	1440	461	573	610	818	1063	2386	393	251
EPHA4	2043	EPHA4_2043_1	GTTTCCTGACACCATCACAG	240	250	602	518	489	182	194	260	788	318	159	258	92	205	545	636	348	395	111	346	282	958	119	296
EPHA4	2043	EPHA4_2043_2	GGTCACAGGTGCACGAGG	152	181	958	760	791	466	557	322	1253	1515	116	76	233	225	1157	773	196	379	60	178	607	610	345	274
EPHA4	2043	EPHA4_2043_3	GGAGCCTCGAACTTCCACCA	557	364	1302	1196	767	520	414	454	1188	1088	427	377	495	749	1489	1485	482	566	454	1463	1164	1942	455	431
EPHA4	2043	EPHA4_2043_4	GATGAGAGCTTCACCCAAG	1490	1343	2523	2798	1203	681	1055	1082	4027	2584	1282	1504	849	1640	2779	2338	1447	1449	926	1263	2095	3604	1161	1072
EPHA4	2043	EPHA4_2043_5	GATTGGATCACCCGAGAAG	879	491	1393	2374	810	1076	648	814	1978	1408	779	364	628	613	2176	1447	859	730	405	1582	1217	2726	1499	1191
EPHA4	2043	EPHA4_2043_6	GAACACACGGACTGATACCA	945	495	2474	3227	1361	1374	978	646	1805	2571	1520	826	747	1857	2603	2968	1197	1005	471	1151	1876	3500	967	972
EPHA4	2043	EPHA4_2043_7	GTTCAGGGAGAACTTGGG	130	174	1186	962	586	336	122	482	720	896	398	248	204	375	1011	640	282	267	133	549	417	1436	94	609
EPHA4	2043	EPHA4_2043_8	GGATAGCAAGCCCTCTGGA	926	625	1704	2145	1093	772	551	1121	1389	1563	748	857	476	1270	1312	1482	830	1092	665	629	1398	3064	449	835
ERCC8	1161	ERCC8_1161_1	GATGTTGAAAGAATCCACGG	491	610	1175	1299	398	397	318	466	1001	1066	900	317	415	873	1111	1117	488	403	386	788	1193	1649	299	526
ERCC8	1161	ERCC8_1161_2	GATGTTCACAGATACAGTG	1094	998	2474	3399	976	1498	544	950	3037	1660	1061	1181	891	1009	3351	1700	1001	1936	714	1858	2553	3087	945	852
ERCC8	1161	ERCC8_1161_3	GAGATGTTGAAAGAATCCA	385	572	834	1009	515	651	474	277	1062	1301	378	370	231	593	1628	926	382	433	317	342	516	1568	270	356
ERCC8	1161	ERCC8_1161_4	GTGTTGACTCTGCTCTCCGA	218	273	1432	1190	514	232	295	374	956	943	802	417	161	495	1355	1124	179	475	264	470	750	1660	372	272
ERCC8	1161	ERCC8_1161_5	GCCAAGATATAGTCATAACG	382	325	848	1402	758	494	537	326	779	792	342	345	250	651	1675	779	497	655	130	387	949	1325	284	123
ERCC8	1161	ERCC8_1161_6	GCTACCAAACAGTGCTTGG	186	396	1467	1987	500	469	1109	386	1736	2035	506	401	526	670	2356	1745	598	711	302	905	879	1699	391	266
ERCC8	1161	ERCC8_1161_7	GTGTAATAAGATTGTCTGC	3	5	308	226	48	7	74	7	183	115	13	75	59	171	194	249	10	11	2	11	103	342	149	415
ERCC8	1161	ERCC8_1161_8	GACATTGAACCTGTTGAA	2216	1005	3091	6436	1048	2722	1229	1352	4367	5228	1223	882	896	1607	6219	5772	1808	2009	864	2005	2553	5328	1591	1493
ESCO1	114799	ESCO1_114799_1	GCTTAACCGGAGATCACAA	319	252	815	1559	269	489	477	388	1254	976	311	433	144	248	1106	659	440	745	310	273	1297	1191	601	547
ESCO1	114799	ESCO1_114799_2	GGCTACAACAATTAACAG	123	118	414	770	537	291	151	221	669	532	342	516	58	502	770	568	372	347	60	207	622	915	218	300
ESCO1	114799	ESCO1_114799_3	GTAGTTCTCAATGCACGCA	1072	897	1082	1468	377	364	849	922	1388	1271	400	579	511	693	1175	1630	383	668	790	840	1129	1649	371	760
ESCO1	114799	ESCO1_114799_4	GTTCAGGCACTGATGGCTG	229	310	373	819	561	497	589	358	547	1148	166	218	346	338	658	914	242	513	381	368	915	535	412	365
ESCO1	114799	ESCO1_114799_5	GGAAACACGCATGAGTACA	445	454	1383	2615	1026	1024	614	793	2008	1917	900	444	429	876	2510	1468	548	747	881	341	1408	2314	609	500
ESCO1	114799	ESCO1_114799_6	GTGATTTTATAGTCTCCTT	131	255	355	670	245	326	261	103	701	663	389	269	306	639	942	395	362	463	74	381	554	306	200	195
ESCO1	114799	ESCO1_114799_7	GCTCTGTGAAGAAATTGC	214	149	882	835	207	215	148	29	391	439	526	594	170	123	605	655	313	417	299	144	456	573	149	510
ESCO1	114799	ESCO1_114799_8	GTCCAGTTGGAGTTCTTCT	157	216	693	1042	812	319	308	196	505	710	416	217	181	512	1051	611	490	390	127	309	338	1222	414	276
FAM9A	171482	FAM9A_171482_1	GAAACCCTTTTACAGAAACA	1889	1216	3036	4520	1758	1395	842	729	2129	3170	1789	972	929	1224	3823	2143	1187	1035	998	1298	2503	4359	1159	956
FAM9A	171482	FAM9A_171482_2	GCAATATGTTCTAGCTTCA	2186	1194	905	1357	586	350	874	670	1339	1566	867	892	932	2119	1081	1354	578	553	481	1812	568	1502	591	233
FAM9A	171482	FAM9A_171482_3	GAGCTTCCAACTGAGCTT	1392	935	1478	2795	1052	1351	996	1076	2970	2243	537	563	701	1347	2634	1643	1070	1220	660	1871	1741	2346	1094	1019
FAM9A	171482	FAM9A_171482_4	GGCTGTCCTGGGAAGTTAG	259	261	617	981	354	308	272	409	1085	1369	417	87	299	182	810	995	299	516	410	566	997	1687	216	257
FAM9A	171482	FAM9A_171482_5	GAAGGCTGCCAAAGCTCAGT	1042	930	2417	3538	1833	1590	1600	1087	2784	3620	956	923	910	1303	3265	2525	1199	1313	850	768	2319	4042	977	679
FAM9A	171482	FAM9A_171482_6	GCTCCATGGTTGGCTGTCCT	920	505	1881	1872	805	701	344	584	1304	1252	1205	532	354	1136	1822	1479	654	956	323	504	843	2981	699	407
FAM9A	171482	FAM9A_171482_7	GCCCCGGCGAAGAAGCACAC	318	171	951	1237	477	460	320	273	707	1198	311	480	252	348	1951	742	333	445	127	390	726	1373	295	359
FAM9A	171482	FAM9A_171482_8	GCCAACCATGGAGCCCGT	302	471	1081	1676	835	988	590	265	1501	1360	589	798	583	642	1380	1288	414	780	458	515	1023	1419	432	520
FBXL12	54850	FBXL12_54850_1	GATGGGCACCATGCTCAGGT	932	453	1659	1787	834	868	565	494	1879	1585	699	864	541	1026	1924	1477	477	1033	302	715	1002	2525	268	682
FBXL12	54850	FBXL12_54850_2	GCATTCAAGCAGGGGCAGCA	820	462	1722	2146	1365	771	606	816	2446	2310	679	532	780	736	2621	1600	1132	941	363	564	1781	1915	775	1032
FBXL12	54850	FBXL12_54850_3	GCACAGCTGCGAGATCTCCA	688	415	739	1059	529	356	326	272	680	1020	313	215	404	537	1188	885	432	360	135	253	401	794	371	272
FBXL12	54850	FBXL12_54850_4	GATCCGGTCCCGTACCGGG	897	580	856	875	666	702	876	646	1083	987	343	870	473	976	1129	871	266	901	773	1194	939	1409	553	358
FBXL12	54850	FBXL12_54850_5	GCACGATGCATTCAAGCAG	342	385	1121	1825	826	707	833	776	1593	1446	789	480	233	970	1880	1846	742	902	370	682	1019	2068	788	624
FBXL12	54850	FBXL12_54850_6	GCAGGTGCTCGTCACGGA	338	244	1400	1484	1050	451	643	622	1229	1348	454	176	216	710	1417	474	355	633	371	687	695	830	273	451
FBXL12	54850	FBXL12_54850_7	GGTAGCCACCCATCCGCA	513	333	1003	1344	702	1141	639	692	850	1345	358	497	533	1374	2004	1338	676	569	257	586	960	1441	486	513
FBXL12	54850	FBXL12_54850_8	GTCCACCAGCCTCTTCCAG	449	261	1055	1238	306	291	349	238	996	855	173	188	473	894	1256	757	408	571	272	783	744	967	206	236
FBXL13	222235	FBXL13_222235_1	GACACAACTAAACTCACTG	455	271	800	1399	501	564	863	454	1099	1294	602	527	452	838	1519	1166	821	646	397	612	1470	999	327	640
FBXL13	222235	FBXL13_222235_2	GTGCTGCGTTTGAATTTTCG	486	607	2278	2810	918	796	611	592	2321	2023	869	595	574	1466	2831	2338	588	1067	543	1119	1717	2995	562	1061
FBXL13	222235	FBXL13_222235_3	GGAGTCGCATCGTCCTGT	1566	1192	1156	1798	685	654	253	724	1752	1639	486	1264	596	1560	1655	848	485	851	583	2340	1161	1987	408	971
FBXL13	222235	FBXL13_222235_4	GTTGTGTCATCAACATCC	128	175	117	568	275	128	242	131	330	489	44	229	146	153	346	602	204	123	54	269	189	549	57	138
FBXL13	222235	FBXL13_222235_5	GAGTTGGCATGTCATTAA	788	785	1401	2074	732	1179	907	1049	1751	1624	747	567	718	816	2096	1442	748	922	404	697	2554	2407	670	576
FBXL13	222235	FBXL13_222235_6	GACTAAAGCAATTTCTTGA	541	422	1940	1943	789	943	485	562	2369	1872	735	685	765	684	1879	1579	825	1179	285	1501	1243	2263	668	803
FBXL13	222235	FBXL13_222235_7	GTTGTTTGCAGCCTATCTGA	749	593	1353	1904	641	818	479	676	1782	1888	784	458	325	634	1530	1069	841	736	588	1041	1430	2324	437	731
FBXL13	222235	FBXL13_222235_8	GTTGTCAAGCTCTGTAACA	562	551	1889	3005	1035	894	636	722	1637	1768	840	709	1062	915	2054	2119	1128	820	365	726	1750	1835	720	1058
FBXL14	144699	FBXL14_144699_1	GATCTCCTGCACAAACGCG	2155	1854	4511	5307	3022	1567	2012	1856	4668	4892	1448	1640	1731	2522	6182	4239	1778	3055	1391	3555	4537	6788	1291	1344
FBXL14	144699	FBXL14_144699_2	GATGCCCACATCCGAAAGG	875	650	1375	2338	1522	1324	701	1017	1821	2129	1207	938	636	1404	2742	1999	918	1453	949	1013	1534	2006	714	1077
FBXL14	144699	FBXL14_144699_3	GCCCGATGCCCACATCCGAA	1037	820	1916	3743	1225	1118	1208	1655	1864	2538	1060	523	881	1039	2601	2332	996	1033	757	901	1835	2564	628	596
FBXL14	144699	FBXL14_144699_4	GCATAGCCCAGTACCTCAA	581	532	2083	1817	412	663	378	433	2183	1086	823	611	375	921	1779	2110	627	769	572	914	1253	2896	492	768
FBXL14	144699	FBXL14_144699_5	GCTCAGGATCTGCACCCGG	910	509	939	1097	583	474	641	751	1126	1136	809	259	490	396	1481	1258	297	379	378	560	952	1638	481	1019
FBXL14	144699	FBXL14_144699_6	GACGCCGCCTACCACAAGT	1974	1440	3813	4940	1637	1591	1175	1806	4399	3821	1796	1250	1289	2120	4273	3977	1468	2132	779	1605	3542	5399	1724	1109
FBXL14	144699	FBXL14_144699_7	GCAGGTGTGCACCGCCTGG	438	319	1203	1764	369	531	222	498	1322	941	592	620	455	1283	1512	1181	518	766	520	811	678	1165	355	992
FBXL14	144699	FBXL14_144699_8	GCCTCAGCTACGTGATCCA	1307	684	1306	2109	1075	757	676	562	1646	1924	520	736	746	2014	2133	1572	789	740	677	1476	1560	1970	420	400
FBXL15	79176	FBXL15_79176_1	GCATCGAAGCGACGCAGCC	212	383	842	1046	259	306	582	171	758	628	209	247	292	634	493	434	225	133	122	247	493	701	120	318
FBXL15	79176	FBXL15_79176_2	GCAAGAGCCCGGAGCCGTC	346	275	622	631	85	325	408	241	475	818	90	200	260	174	646	456	80	320	204	339	233	375	167	231
FBXL15	79176	FBXL15_79176_3	GCGGAGTGTGGCGTTGGG	343	534	1520	1278	788	473	428	424	1580	1208	724	550	361	844	1565	1088	562	473	195	512	1080	1329	656	582
FBXL15	79176	FBXL15_79176_4	GCTGCTGCGGGATGCCGAG	977	668	2147	2617	1719	861	1044	813	2627	2116	1056	745	622	1728	3044	1858	1147	1085	644	1140	1600	2184	629	454
FBXL15	79176	FBXL15_79176_5	GTGGGTCCGCAGATCCCGC	62	126	434	286	217	276	144	48	248	387	95	157	166	406	388	289	202	150	236	149	287	251	129	263
FBXL15	79176	FBXL15_79176_6	GCAGCAGCCGGGCCAATG	1088	1100	1879	3278	1086	1013	1148	917	2740	2990	655	1242	858	1171	3383	2475	973	1607	784	1058	2267	2979	1223	971
FBXL15	79176	FBXL15_79176_7	GCCAGCTCCTGCAGCCCCT	310	130	318	281	363	128	229	142	195	265	118	68	105	217	239	329	346	391	37	162	159	135	138	293
FBXL15	79176	FBXL15_79176_8	GTCGCTGGTGCAGCTTCACC	355	457	1411	1552	1324	584	737	624	1650	1553	894	607	510	548	1576	1690	995	1052	385	791	1145	2376	583	982
FBXL16	146330	FBXL16_146330_1	GAACTCACAGATGTCCAGGT	3101	2126	812	1308	564	780	708	763	1181	1935	1487	967	907	2297	1842	1524	749	641	531	713	1245	2303	595	562
FBXL16	146330	FBXL16_146330_2	GTTATGCTTGAACAGATGCA	474	344	1325	1484	1019	507	595	630	913	1380	479	230	344	930	2187	1175	398	861	335	605	753	1418	423	572
FBXL16	146330	FBXL16_146330_3	GGAGTTCGTGAACCTGCA	665	226	1234	760	696	316	420	851	1640	1176	388	354	171	584	959	929	462	478	253	686	771	847	241	493
FBXL16	146330	FBXL16_146330_4	GGCTGCAACGACTTCACCG	380	127	300	679	278	190	77	135	232	363	227	360	160	310	925	450	159	671	171	303	482	719	243	385
FBXL16	146330	FBXL16_146330_5	GTGCGGCCAGCATCACCAA	231	385	1008	1950	601	582	445	372	1889	1604	472	564	360	673	1435	842	544	534	259	1303	848	1977	360	733
FBXL16	146330	FBXL16_146330_6	GCCAGCACACACTTCTCGC	236	97	578	637	163	331	140	258	1139	563	91	52	211	456	442	559	361	115	90	89	221	518	214	76
FBXL16	146330	FBXL16_146330_7	GGTGCGGCCAGCATCACCA	389	380	1158	1240	696	316	602	306	1184	1042	312	850	186	604	1133	646	476	537	280	377	1004	1065	345	243
FBXL16	146330	FBXL16_146330_8	GGGCTCTTCTGGTATTTCT	55	123	247	295	146	143	101	191	576	549	95	44	199	206	276	211	314	314	37	130	263	400	193	286
FBXL17	64839	FBXL17_64839_1	GGCACCAACTGCAACAGCG	844	514	1372	2135	665	780	839	246	1638	1612	510	522	291	577	2911	1871	544	1067	215	1294	1136	1647	551	1210
FBXL17	64839	FBXL17_64839_2	GAGGCAACCGCAATAATAG	689	331	1314	1222	878	729	749	792	1297	952	296	469	694	1136	1371	839	534	530	372	1158	971	681	589	607
FBXL17	64839	FBXL17_64839_3	GAACTCAAAGATATTCATTT	238	340	1291	1290	809	655	439	515	1202	973	382	356	347	667	713	820	257	338	430	565	632	1499	462	224
FBXL17	64839	FBXL17_64839_4	GCATGATCGTCATAGCTAA	709	350	1026	2040	826	657	206	312	1184	1158	422	970	196	844	1650	1107	721	469	266	487	731	1286	644	357
FBXL17	64839	FBXL17_64839_5	GCTGTATACCTAAGAAGTCC	54	75	127	270	227	25	75	60	244	156	63	127	190	11	361	388	98	154	61	7	337	676	56	31
FBXL17	64839	FBXL17_64839_6	GTGATGGAAATTGTCAAG	527	712	1177	1565	786	746	712	904	1655	1683	447	332	300	706	1272	1726	514	983	408	755	1415	1584	773	493
FBXL17	64839	FBXL17_64839_7	GCAGCGTAGGCCCCGTCCCG	849	874	1454	1949	1310	773	1019	691	2102	1899	859	323	958	977	1969	1748	876	1219	515	838	1016	1739	721	1188
FBXL17	64839	FBXL17_64839_8	GAAGCGCACCGGCCCCAAGC	151	134	293	249	373	209	546	67	701	405	238	260	230	152	268	319	106	167	108	305	465	243	178	112
FBXL18	80028	FBXL18_80028_1	GTTCACTCCCTCCTACGGCG	233	274	1207	1222	659	270	463	347	973	1110	682	534	439	605	736	832	700	729	484	410	843	1014	585	560
FBXL18	80028	FBXL18_80028_2	GCACGACATTGCGCGCCA	339	350	752	1681	397	529	407	352	837	702	277	122	410	339	839	657	310	602	121	275	271	622	230	330
FBXL18	80028	FBXL18_80028_3	GAATTTCATGTGCTGCAGGA	734	727	2208	3142	962	1193	632	1028	2050	2370	719	657	1094	1536	2853	1736	1010	1425	406	849	1784	3024	792	1454
FBXL18	80028	FBXL18_80028_4	GAACGTCCGGCGTACCTGT	629	769	1665	2789	1384	649	710	640	2412	1786	1383	1303	771	911	2533	1697	680	986	528	1227	1944	2506	550	552
FBXL18	80028	FBXL18_80028_5	GCAGCAGTCGCTTCTCCGC	247	221	401	740	88	220	220	122	1019	375	296	72	103	499	607	344	130	145	59	329	403	387	265	145
FBXL18	80028	FBXL18_80028_6	GCCGCTGTACCCTGTCAGG	281	206	880	1125	379	584	254	563	1135	1043	302	328	221	454	890	628	558	294	181	426	519	910	425	250
FBXL18	80028	FBXL18_80028_7	GCGCGCCATGGAGTCCAGG	482	163	1349	1178	534	316	807	317	1213	1253	472	307	117	393	1242	849	486	334	186	525	632	1300	359	330
FBXL18	80028	FBXL18_80028_8	GCTCTGGCCCACCATAAGC	475	337	642	594	157	103	130	156	398	512	229	109	145	621	734	169	195	115	126	254	265	298	103	323
FBXL19	54620	FBXL19_54620_1	GAGCGGATGGAAGCTGACAG	359	260	1670	1646	530	623	647	902	1478	1842	467	478	495	617	1349	1326	470	712	368	1175	1207	1608	388	236
FBXL19	54620	FBXL19_54620_2	GAAGCTAGAGCGTTTCAAG	629	868	1504	2800	676	1165	682	824	2369	2020	741	827	925	818	2486	1780	708	995	559	1298	1837	3078	878	690
FBXL19	54620	FBXL19_54620_3	GCAGATTGTACACTCCATG	678	542	1208	2045	237	367	712	696	1922	1815	610	200	525	762	1457	1318	648	861	434	423	1557	1532	524	732
FBXL19	54620	FBXL19_54620_4	GTAGGGCCGACAACGGCG	757	552	885	1447	484	423	590	630	1428	1265	436	319	521	827	1307	754	587	709	375	1124	1054	1268	348	516
FBXL19	54620	FBXL19_54620_5	GCGATGTGCCCGAAGAGT	622	507	1194	2129	927	987	963	845	1788	936	285	147	700	1332	1326	1056	401	437	473	939	1063	2052	446	605
FBXL19	54620	FBXL19_54620_6	GCGAGGGCACTCCCAGCAGT	873	802	1164	1918	848	954	716	760	1849	1294	604	622	1132	1374	1779	1458	645	844	650	1234	1025	2926	515	831
FBXL19	54620	FBXL19_54620_7	GCCTGGGTCCGATCCTCGG	257	357	823	1190	262	474	224	430	860	919	201	314	243	304	964	1120	287	239	229	298	451	1656	149	104
FBXL19	54620	FBXL19_54620_8	GCCGTTGTCGGCCCTACGG	783	599	934	1438	498	419	661	657	1491	1290	420	282	568	840	1366	752	650	675	411	1155	1128	1259	370	546
FBXL2	25827	FBXL2_25827_1	GGAACATCTTAGCCCTGGA	387	435	822	1326	713	543	424	890	1439	1264	543	262	402	1009	1303	1779	288	619	485	358	1044	999	707	341
FBXL2	25827	FBXL2_25827_2	GCGATGCGGTGGATTCCTG	1037	588	2522	3214	1079	748	804	466	3079	2738	1638	1175	620	1328	3365	2513	1376	2266	612	1065	2634	4687	921	941
FBXL2	25827	FBXL2_25827_3	GATGTGCACAGATTTCCA	1314	599	1471	1812	743	606	724	694	1669	1649	698	801	368	1151	2431	1184	1032	857	294	829	723	1325	791	801
FBXL2	25827	FBXL2_25827_4	GTGATCAGATCACGAAGGA	402	319	821	1226	550	521	634	263	982	825	359	411	426	206	1226	723	278	575	78	386	686	1330	443	258
FBXL2	25827	FBXL2_25827_5	GATCACGAAGGATGGCATCG	1041	687	1954	2777	1199	891	1038	788	1856	2806	952	912	588	1870	2740	1617	929	1318	774	690	1725	2847	840	887
FBXL2	25827	FBXL2_25827_6	GATCTGATCACACCAAGAG	1185	733	597	1253	795	354	870	810	1825	1270	678	631	467	710	1289	1059	278	1063	428	607	1118	1215	490	667
FBXL2	25827	FBXL2_25827_7	GTTTGTAATAGACACACAGG	240	255	419	481	188	194	165	194	289	618	366	217	134	208	671	412	179	309	14	71	374	999	331	402
FBXL2	25827	FBXL2_25827_8	GCTGTTTGTAATAGACACAC	212	39	628	299	35	158	169	17	177	255	235	129	64	63	445	121	34	182	103	57	121	1337	151	26
FBXL20	84961	FBXL20_84961_1	GACCTATTTGATTTCCAGA	524	384	1359	1685	964	662	714	490	1561	2304	808	535	525	1015	1880	1316	905	840	218	549	1107	2789	591	677
FBXL20	84961	FBXL20_84961_2	GTGACCAAGTAACCAAGGA	559	512	1712	2320	1402	1224	954	689	2449	2016	759	947	641	1084	3217	2513	678	1072	474	1469	1907	2459	1046	897
FBXL20	84961	FBXL20_84961_3	GGTGTGACCAAGTAACCA	528	441	1254	1222	531	402	497	833	1166	843	370	209	442	469	1385	1332	535	719	375	523	796	1611	368	349
FBXL20	84961	FBXL20_84961_4	GGAATGTTCTGGCTCTGGA	537	516	1096	1721	351	695	354	636	1280	1460	566	541	557	333	1528	1162	523	1146	251	496	729	1441	460	830
FBXL20	84961	FBXL20_84961_5	GATTTCCAGAGGGATATTG	694	442	974	2016	783	1509	722	791	1995	2404	1012	549	668	2154	2698	1019	699	712	541	1361	1371	3485	539	745
FBXL20	84961	FBXL20_84961_6	GCACTAGTGAGGGGCTGTG	286	389	1562	1256	894	766	293	459	2222	1142	729	246	380	992	1488	1585	649	1088	285	756	878	1143	591	292
FBXL20	84961	FBXL20_84961_7	GATGAAGCTCTCAAGTACAT	528	294	1247	2399	834	749	468	525	1505	1300	399	277	404	1349	1655	873	675	1215	332	742	938	2090	720	595
FBXL20	84961	FBXL20_84961_8	GCTGTGCTCAGGTCTCCA	166	329	760	1914	618	678	894	442	1218	776	402	559	274	706	967	1310	512	701	403	922	1016	1642	261	495
FBXL21	26223	FBXL21_26223_1	GCAGCGAAACAGCCAAAAGT	1519	1286	2195	3341	2428	1741	772	931	2718	2608	1922	1496	745	1158	2816	2007	2082	2827	558	1490	2676	3318	1498	1437
FBXL21	26223	FBXL21_26223_2	GAAGAGTAGAACCCAACTTT	1054	957	1249	2647	552	992	916	532	1756	1829	792	346	480	888	2162	2227	600	806	457	695	1574	1968	849	633
FBXL21	26223	FBXL21_26223_3	GCGAAACAGCCAAAAGTT	618	774	1705	2351	1144	1220	737	605	2081	2256	768	1062	559	784	1427	2215	973	1241	401	1680	1850	2218	976	1226
FBXL21	26223	FBXL21_26223_4	GCTGAGAGAGTATATCAC	217	96	86	251	105	41	31	88	387	454	48	106	71	50	170	118	97	46	55	156	148	403	27	85
FBXL21	26223	FBXL21_26223_5	GAGGACAGCTACTCATCTTT	522	585	1812	2440	759	1093	1491	1107	2321	1686	565	577	517	775	2357	1573	801	1046	648	564	2378	2625	1119	472
FBXL21	26223	FBXL21_26223_6	GAGGACAGCTACTCATCTT	1206	1317	2146	3447	1884	1752	981	1394	3978	3343	1216	1327	1081	2563	3102	4270	1421	1563	790	974	2480	5258	1039	1812
FBXL21	26223	FBXL21_26223_7	GCTGTTGAAATCAAGCCCA	723	598	2381	1936	925	1007	667	1083	2329	2691	784	777	521	1069	2204	1855	695	809	636	1011	2147	3955	777	625
FBXL21	26223	FBXL21_26223_8	GAACCGTGTGTGTATGAGTC	766	318	517	1295	473	487	203	205	1080	970	610	379	375	1189	1121	934	388	583	494	638	1027	1784	264	282
FBXL22	283807	FBXL22_283807_1	GCTGCAGATGCTTCTCTGGA	564	420	1343	2427	950	499	585	492	2152	1264	584	439	316	1013	1788	990	523	722	235	899	1215	1351	625	378
FBXL22	283807	FBXL22_283807_2	GAGGGAACGGAAGTGCAGCA	948	839	1673	2786	799	1718	1050	939	1613	2254	796	584	518	1639	3159	2231	1002	1271	491	967	2015	2424	899	675
FBXL22	283807	FBXL22_283807_3	GTTTGAGGACCCCGCACTC	167	183	190	429	120	241	213	114	236	261	124	174	94	303	259	156	340	68	296	250	177	428	252	309
FBXL22	283807	FBXL22_283807_4	GGCGCCTCCCGCCTCCGTG	937	636	2101	2558	1055	789	1132	912	2072	2278	608	526	560	1159	2625	1509	890	1252	692	1436	1131	2085	838	736
FBXL22	283807	FBXL22_283807_5	GAAGGACAACTTCCTCCT	132	378	161	293	60	287	377	325	447	624	53	94	190	301	433	282	285	483	119	378	223	730	42	130
FBXL22	283807	FBXL22_283807_6	GGCGCCTCCCGCCTCCGT	716	627	997	1546	660	330	432	538	1290	1589	510	327	628	827	1566	776	671	459	273	662	622	1778	603	298
FBXL22	283807	FBXL22_283807_7	GCAGCAGGGACCAGAGTGCG	809	600	1738	1711	1116	714	1203	822	1971	1693	393	573	848	1062	2039	879	902	1546	558	888	1059	1940	761	886
FBXL22	283807	FBXL22_283807_8	GTGCAGCAGGGACCAGAGTG	458	217	633	706	409	225	226	167	520	922	186	140	298	491	484	512	183	244	157	611	501	745	282	306
FBXL3	26224	FBXL3_26224_1	GAGGCAAATATTTAAATACT	226	226	663	765	673	134	342	235	679	571	115	440	229	260	893	841	329	169	127	651	603	521	175	463
FBXL3	26224	FBXL3_26224_2	GATTGGGGTAATCTCCTTC	214	190	310	402	146	92	264	504	354	528	112	114	170	280	726	404	167	270	114	124	217	595	118	134
FBXL3	26224	FBXL3_26224_3	GTCAGGCATGTGAAATACC	17	159	220	564	40	61	99	219	295	807	29	192	120	261	557	206	42	62	195	158	97	527	170	62
FBXL3	26224	FBXL3_26224_4	GAGAGATGGATCATCTAC	366	115	423	305	55	58	29	90	174	197	184	121	81	140	277	303	103	95	100	218	92	257	120	51
FBXL3	26224	FBXL3_26224_5	GAGAAATCCAAGAAACTG	789	494	2163	2127	1336	662	486	1134	2109	2434	809	720	877	1192	2144	2445	666	689	630	1002	2444	2252	1193	992
FBXL3	26224	FBXL3_26224_6	GATCTCCCAAAGTACAGAT	775	628	1588	1735	578	692	524	954	1228	1474	411	421	701	1093	1302	1000	492	488	486	637	1103	890	517	373
FBXL3	26224	FBXL3_26224_7	GGGAAGTGTCCAAGCATCT	77	221	418	574	334	363	132	363	570	524	187	42	183	417	644	466	238	148	199	160	464	671	71	340
FBXL3	26224	FBXL3_26224_8	GACACTGATCAGCCACACAA	1462	1151	2987	3763	881	1492	1110	1317	2896	2904	1367	991	1161	2111	4163	3196	1477	1680	1368	1506	2938	5216	1303	1167
FBXL4	26235	FBXL4_26235_1	GATGCCTATGCAGAAAAGGA	1672	1492	3669	4958	1773	2078	1400	1577	3384	5298	1023	1533	1678	2992	4537	3118	1464	1937	1362	1965	2586	6196	1090	1447
FBXL4	26235	FBXL4_26235_2	GGTCAGAGAGACCTACGA	697	293	1118	860	752	369	585	761	1038	942	286	417	282	477	920	945	595	389	426	1539	741	1118	412	276
FBXL4	26235	FBXL4_26235_3	GAGCCAGGACAGCTACAAG	1240	705	3207	5152	2242	1433	892	1560	3849	4168	937	1287	1669	1782	3263	3451	1117	1607	758	1219	2351	4813	1434	1430
FBXL4	26235	FBXL4_26235_4	GCTGTGTTTCGAACTTAT	112	87	493	578	218	62	94	230	615	361	166	139	146	115	841	236	161	138	100	269	205	383	84	162
FBXL4	26235	FBXL4_26235_5	GAGTAAAGTCACCAGAACTT	551	649	1276	2153	1223	938	569	1012	1867	1842	500	397	534	1124	2054	1862	595	707	683	1007	1022	2146	427	634
FBXL4	26235	FBXL4_26235_6	GGGAAGCATTCACCTTCGT	307	504	692	1183	945	407	230	535	639	914	412	481	459	383	1265	1202	538	291	248	669	709	1160	651	458
FBXL4	26235	FBXL4_26235_7	GAACTTATGGGACATGGT	706	905	1427	1651	253	389	370	480	1410	1178	639	374	517	661	1239	1084	459	636	228	485	1079	1459	311	282
FBXL4	26235	FBXL4_26235_8	GTTTGATTCTATAGCTCTA	89	42	97	291	122	149	112	57	474	176	105	31	204	168	136	218	99	173	35	102	354	282	65	228
FBXL5	26234	FBXL5_26234_1	GATACTGCAGAACTCCTTAG	1031	1226	1833	3073	1564	787	908	1005	2952	2877	1421	1267	1039	1319	3834	2497	993	2194	901	1674	2353	2938	880	1185
FBXL5	26234	FBXL5_26234_2	GCTCTTCAGCATGATTCCAT	612	483	1271	1258	830	749	699	470	1362	1399	427	716	690	877	1319	1193	657	939	143	407	681	1961	280	701
FBXL5	26234	FBXL5_26234_3	GGAAGATGGGTTATACCTG	344	166	494	771	356	89	294	182	619	581	123	217	387	246	912	416	203	196	228	220	435	910	188	359
FBXL5	26234	FBXL5_26234_4	GTAAAATATTCCATTAACAT	84	54	313	505	192	169	115	76	485	358	166	133	123	55	605	536	204	197	156	211	252	416	97	295
FBXL5	26234	FBXL5_26234_5	GCATCGACATAACTCTTG	441	566	1215	1270	631	633	378	224	788	1352	540	463	389	394	1748	611	640	526	230	351	928	1242	346	393
FBXL5	26234	FBXL5_26234_6	GCATTACCTCAGGAGGAAGA	797	535	802	1492	648	452	468	614	1226	693	467	351	419	207	1028	853	501	633	269	501	713	1037	325	224
FBXL5	26234	FBXL5_26234_7	GATGCTTAGCCTCTTTGAAA	823	946	2333	3666	1601	1009	939	1109	3457	3684	1627	943	906	622	2636	2973	1073	1391	1933	1116	1832	3859	1109	997
FBXL5	26234	FBXL5_26234_8	GGCGGATGAAGCAGCTGGT	131	86	263	427	178	168	308	97	704	333	119	79	108	364	613	323	233	141	236	169	376	484	132	298
FBXL6	26233	FBXL6_26233_1	GAGCGTCAGCAGTCACACCG	333	379	1024	1913	550	625	308	494	1780	977	586	1196	434	531	1202	1166	552	748	171	495	1023	1340	290	512
FBXL6	26233	FBXL6_26233_2	GCTTGAGGAAAGTGAGCCG	295	243	758	1328	706	340	283	222	917	941	108	473	416	567	1212	1241	455	470	241	556	701	1139	410	530
FBXL6	26233	FBXL6_26233_3	GCTGTGGTGAGCTTCTTGG	737	822	852	1338	566	211	407	925	816	724	291	312	618	960	1060	950	340	631	309	1471	619	1670	346	804
FBXL6	26233	FBXL6_26233_4	GGTGGTACCCCGAGCCCCT	496	165	820	944	430	443	254	274	925	1165	313	327	305	483	953	900	303	324	165	778	584	1072	240	533
FBXL6	26233	FBXL6_26233_5	GTGTACCTGAGACTTCCAG	96	90	281	568	96	85	43	132	290	200	69	133	48	23	525	63	141	171	76	156	281	401	171	129
FBXL6	26233	FBXL6_26233_6	GCGCGTGTGCCGCCGCTGGC	19	60	214	363	209	241	141	67	365	182	397	93	130	210	316	229	88	124	118	106	228	217	68	275
FBXL6	26233	FBXL6_26233_7	GTGACCCTGTCGTCCCCGC	793	737	274	471	130	244	122	136	443	340	128	49	135	182	456	469	136	79	348	511	651	959	113	70
FBXL6	26233	FBXL6_26233_8	GCAGATTTTCGGGTTGTTGG	421	204	927	981	260	234	219	186	844	540	548	632	217	364	720	943	456	527	165	297	610	1294	478	678
FBXL7	23194	FBXL7_23194_1	GACGGGCGAGACCATCAACG	1227	764	2634	3564	1198	1109	1151	1245	3867	2654	1366	795	729	796	2972	2533	1320	1626	684	1032	2207	4145	930	1330
FBXL7	23194	FBXL7_23194_2	GTTACAATATCTCCAACG	574	354	563	633	356	288	77	321	537	1118	121	172	251	477	705	793	239	246	196	163	670	1272	181	57
FBXL7	23194	FBXL7_23194_3	GAAGGAGAAGATCTGCACCA	495	495	1218	1550	874	892	666	477	1654	1856	524	643	518	492	1592	1042	601	1222	393	440	1203	1472	572	890
FBXL7	23194	FBXL7_23194_4	GGATAGTCCTCCAGAGCCG	484	244	1135	1322	459	255	345	279	1134	1159	736	197	377	1097	1241	1219	400	633	306	887	1326	1871	419	376
FBXL7	23194	FBXL7_23194_5	GCGCAGCGGCACAGCTGGT	986	715	1417	1821	526	569	559	626	1947	2039	681	558	780	1335	1837	1295	819	810	440	616	1593	1575	454	495
FBXL7	23194	FBXL7_23194_6	GATGGTCTCGCCCGTCAGG	652	385	762	1192	567	293	538	486	1458	1364	399	308	382	665	1110	1164	627	534	322	804	803	1446	549	286
FBXL7	23194	FBXL7_23194_7	GCAGGCGGCTCACAGACCGA	1474	1462	2890	4876	2125	1627	1387	1372	3535	3479	1402	1656	1514	2173	4548	2955	1301	1831	885	1573	3530	3936	1405	1750
FBXL7	23194	FBXL7_23194_8	GCTGGTAGCCACATTCTTCT	207	47	90	480	144	96	77	102	162	307	38	84	162	185	545	263	149	30	38	146	332	220	65	132
FBXL8	55336	FBXL8_55336_1	GTTGCGAATGTGAGCTGGA	502	376	1052	1790	582	1120	809	631	1606	1379	331	244	353	603	1643	1309	802	658	413	944	879	1839	305	274
FBXL8	55336	FBXL8_55336_2	GGCAGGCGGACAGATAAGG	328	568	1199	1069	1069	370	471	240	891	920	241	214	155	576	1207	1107	402	472	260	588	1068	1464	346	308
FBXL8	55336	FBXL8_55336_3	GAGGAAGCCGAGCCGCCGGG	1029	833	2139	3228	1323	1019	1461	974	3587	2792	1289	1273	757	1899	3429	2082	1181	1239	681	828	1815	2817	1211	1603
FBXL8	55336	FBXL8_55336_4	GACCCTGGCGGCGGCAGCA	866	784	2380	3590	1847	1701	1186	1375	4133	2960	956	879	797	1419	4130	2314	997	2373	863	879	1784	2674	1160	886
FBXL8	55336	FBXL8_55336_5	GCAGCTCGATGGCCGCCCGG	445	345	1270	1678	1223	1146	763	592	1577	910	1245	761	471	1339	1405	1516	688	1348	687	1241	715	1262	848	750
FBXL8	55336	FBXL8_55336_6	GGCGGCTCGGCTTCCTCGA	1566	1123	2172	3120	1729	1074	1211	1297	3459	2761	1407	1568	1082	2305	2823	2772	763	1858	648	930	1888	2779	1455	674
FBXL8	55336	FBXL8_55336_7	GCCGCCGCCAGGGTCTGCA	1641	982	2749	3939	1305	1638	1420	1709	3603	3092	908	873	1273	2404	3823	2719	846	1178	787	2507	2745	3343	848	866
FBXL8	55336	FBXL8_55336_8	GGACAACAGTACCCTAGT	22	122	114	246	40	144	244	196	274	230	95	85	45	386	253	640	144	375	147	474	392	708	88	128
FBXO10	26267	FBXO10_26267_1	GCAAGGTGAAATCATCTTGA	271	338	595	1109	371	338	89	270	608	397	427	655	156	264	503	522	347	410	134	439	472	609	402	295
FBXO10	26267	FBXO10_26267_2	GTTTTCCAGGACACACAG	357	257	616	742	715	335	364	343	818	825	294	143	207	590	982	1273	348	516	234	559	537	831	447	311
FBXO10	26267	FBXO10_26267_3	GCCCTAGTAGATACTTGT	652	317	735	1068	192	465	181	159	714	756	592	389	151	205	1467	601	380	764	86	459	656	956	212	556
FBXO10	26267	FBXO10_26267_4	GCAAGGTAATGCTGCTTGA	219	316	1097	1277	1269	255	559	526	1119	606	393	461	346	629	1554	1146	223	577	234	442	977	2306	513	683
FBXO10	26267	FBXO10_26267_5	GCCTTGGAGCCTGGCTTTG	772	423	1714	1181	986	539	731	282	1683	1195	891	946	771	911	1235	1368	866	1199	505	465	1733	2103	861	724
FBXO10	26267	FBXO10_26267_6	GGGCCTACAAGTATCTACT	192	103	257	274	63	57	53	141	309	300	158	258	66	106	341	193	87	209	86	10	136	507	135	259
FBXO10	26267	FBXO10_26267_7	GAGCAGTGCTGATCAATGC	139	250	424	574	394	316	144	124	587	491	139	110	87	160	543	419	204	197	72	379	123	627	98	61
FBXO10	26267	FBXO10_26267_8	GGTGCCTGTGGAGATTGTA	499	544	1282	2489	730	1519	1261	856	1607	2937	936	986	644	1266	2268	2377	854	1277	445	1187	1675	2001	1271	566
FBXO11	80204	FBXO11_80204_1	GTGTCCCACAAAGAACAGTA	771	429	1023	2286	331	374	512	382	1199	1790	428	289	279	483	1749	1010	533	523	316	806	999	2302	444	674
FBXO11	80204	FBXO11_80204_2	GGTTCAGGATGCATCATA	1003	964	1347	1867	302	440	597	648	1629	2112	500	412	824	703	1577	1727	552	890	808	667	1045	2421	566	571
FBXO11	80204	FBXO11_80204_3	GTTCGATGTGAAATTCACCA	324	291	419	895	65	164	94	295	497	311	173	231	270	120	1103	322	151	68	174	260	508	872	157	124
FBXO11	80204	FBXO11_80204_4	GCTGGAAACTCTCTTTCCA	251	275	541	855	178	120	177	484	715	1005	214	400	418	321	786	822	171	355	93	394	778	997	288	102
FBXO11	80204	FBXO11_80204_5	GACGCAACAAAATCTGGGG	447	654	1633	1966	705	673	618	916	2049	1783	1257	707	832	1479	2194	2235	616	475	595	938	1218	2591	743	804
FBXO11	80204	FBXO11_80204_6	GAGAAACTGCCAGATGAAG	1304	885	1112	2641	493	550	679	692	1984	2077	856	930	606	1545	1860	1482	506	642	469	1177	913	1412	454	582
FBXO11	80204	FBXO11_80204_7	GTACAAGAGGCTCATTTTGA	226	289	571	721	303	231	204	490	822	636	274	230	486	212	496	873	201	212	479	233	531	978	157	123
FBXO11	80204	FBXO11_80204_8	GTGGGACACGCTGTTCTTTT	513	633	1248	1184	388	384	175	398	1056	1039	485	381	425	647	1289	909	357	343	234	455	1188	1288	311	622
FBXO15	201456	FBXO15_201456_1	GTCATGCCACATAAATCTA	462	518	1274	2176	1238	1126	791	619	2161	1802	824	349	1045	760	2368	1919	746	853	429	1195	1829	3572	750	540
FBXO15	201456	FBXO15_201456_2	GTCAACCTTAGATTTATG	147	294	394	753	331	232	560	521	735	466	304	94	447	908	966	483	218	308	175	313	429	1294	346	249
FBXO15	201456	FBXO15_201456_3	GGTGGAAAAGAATATATCA	266	258	490	863	624	177	116	183	602	396	627	513	175	213	648	772	320	280	154	158	495	1298	187	218
FBXO15	201456	FBXO15_201456_4	GTGGGAGTTTTATACCAGT	120	139	705	786	235	346	253	149	669	603	211	45	100	107	914	598	103	267	270	280	360	872	276	115
FBXO15	201456	FBXO15_201456_5	GTAACTGATGTGTCATTTA	373	432	655	1050	407	385	416	565	1154	455	315	365	241	387	991	1222	567	476	121	338	1041	868	164	510
FBXO15	201456	FBXO15_201456_6	GCTGAAGATATTTTCCTACT	278	133	374	726	133	115	142	247	314	440	237	180	92	275	431	793	325	202	244	159	426	781	149	150
FBXO15	201456	FBXO15_201456_7	GCCGCGCCACCGCCCCTGCT	640	427	1525	1599	998	809	655	455	1566	1810	708	956	1048	1355	2072	2425	833	611	655	1246	1193	1992	620	421
FBXO15	201456	FBXO15_201456_8	GGCCTGTGTAAGGGTTGAC	504	292	952	1063	741	460	399	368	760	1381	356	103	366	433	1108	579	397	669	271	390	518	1081	179	504
FBXO16	157574	FBXO16_157574_1	GAGCTGGTCCAGCTCAGCA	934	879	1885	3160	927	1005	788	735	2939	2573	917	840	967	1092	2891	1840	1187	1458	714	1241	1414	2358	1105	643
FBXO16	157574	FBXO16_157574_2	GCGCTCCAACAGGCCTGTG	1657	1647	2065	2347	1094	680	1053	1060	2482	2110	698	773	814	1811	3047	2478	924	1044	842	1505	1610	2947	687	468
FBXO16	157574	FBXO16_157574_3	GAAGAAAGAAGAGCCCTGCT	592	405	881	964	541	518	528	379	1000	1154	404	234	630	843	840	1007	533	688	384	412	886	1237	493	446
FBXO16	157574	FBXO16_157574_4	GACAGCAGAACTTTTGCT	530	205	729	1853	603	547	691	562	1429	1585	552	412	263	454	1598	1342	307	715	475	706	1280	1324	662	670
FBXO16	157574	FBXO16_157574_5	GTATAAAGATAACACCCT	14	115	221	283	61	92	305	23	105	261	98	17	43	5	146	95	56	172	22	33	94	83	21	24
FBXO16	157574	FBXO16_157574_6	GATAACACCCTTGGAAGCT	218	356	1154	1491	571	528	535	501	898	1310	383	442	601	636	1630	1321	520	1057	472	809	1364	1197	575	425
FBXO16	157574	FBXO16_157574_7	GTAAAGTCCAGGGCTTCTGC	31	88	419	388	141	191	79	97	220	353	109	99	132	4	366	236	119	92	2	18	239	227	179	93
FBXO16	157574	FBXO16_157574_8	GAAATGTTTACGGTTTAAC	132	63	391	455	35	37	20	200	365	511	116	33	36	678	153	598	122	51	204	199	416	723	73	33
FBXO17	115290	FBXO17_115290_1	GGTGTTAGGTTCTTTTCTA	412	297	359	1115	495	165	335	380	614	631	130	151	285	472	326	472	143	180	151	693	478	913	294	90
FBXO17	115290	FBXO17_115290_2	GCGCCTGGCGCGACATAG	297	390	1804	1183	787	709	900	550	1566	1227	704	294	203	899	1620	810	548	597	132	521	1080	1583	617	364
FBXO17	115290	FBXO17_115290_3	GCGTGACCAAGGAGCGTGG	178	176	280	912	143	157	261	231	401	890	230	393	265	566	634	308	215	151	63	256	481	677	246	285
FBXO17	115290	FBXO17_115290_4	GCCAGGCGCGGCACACTGGG	550	591	1885	1778	866	854	549	699	1683	1556	342	289	462	783	1695	914	623	892	249	749	646	1472	625	390
FBXO17	115290	FBXO17_115290_5	GCTGCAGCAGCCACACAGT	1418	935	2223	2430	808	502	1451	833	1786	1679	643	634	846	1258	1782	1988	698	794	568	1292	1004	1926	515	609
FBXO17	115290	FBXO17_115290_6	GGGCCAGGGATGGGTCCGC	8	0	57	7	49	3	5	2	63	21	2	2	0	17	143	12	18	6	30	18	14	105	3	62
FBXO17	115290	FBXO17_115290_7	GAGCATGGCGGGAACGGCT	531	543	658	1186	760	750	436	603	1458	1468	547	636	624	827	1334	1025	649	644	336	910	794	1325	400	453
FBXO17	115290	FBXO17_115290_8	GCGCCAGGCGCGGCACACT	1363	573	2231	3108	960	1340	1010	905	2760	1993	905	750	833	760	2546	2053	954	944	410	939	1807	3589	686	1053
FBXO18	84893	FBXO18_84893_1	GAGCAAGCTGTCAGCAAAG	962	851	2200	3243	865	793	1004	1400	2618	2901	793	866	1334	1031	3023	2906	882	1219	1152	1148	1800	3261	1181	783
FBXO18	84893	FBXO18_84893_2	GCTGTGCACTGCCTCAGGA	1201	508	1458	2882	1750	1235	1008	940	2165	1910	807	547	768	1543	3045	2149	887	1056	567	738	1600	2278	797	1211
FBXO18	84893	FBXO18_84893_3	GTGTTTGCCTTCCTCCCGG	305	375	519	808	407	272	154	364	528	429	143	120	507	477	787	276	183	443	178	262	371	692	196	425
FBXO18	84893	FBXO18_84893_4	GAGTTTCTAAGAAAGCTCCA	195	135	750	1126	335	297	315	329	907	914	708	646	292	499	1124	547	446	837	296	297	724	1228	483	505
FBXO18	84893	FBXO18_84893_5	GCTACCGGGACCAGCCGGT	705	626	1068	2139	954	687	789	909	1861	1635	426	263	786	739	1802	1015	874	542	297	630	859	1995	460	373
FBXO18	84893	FBXO18_84893_6	GCCTGAGTCATGTGATAAT	135	137	285	401	329	66	260	305	378	276	98	127	141	118	668	329	168	173	56	326	402	1469	126	315
FBXO18	84893	FBXO18_84893_7	GACCAAGACCGCTTCCTGG	995	793	1823	2239	655	516	916	1044	1906	1748	823	719	650	1644	2227	2467	668	908	881	705	1432	2257	927	787
FBXO18	84893	FBXO18_84893_8	GAGGACGAGTGCCCACTTGC	127	115	325	408	241	96	206	158	712	680	197	77	90	566	224	724	137	157	60	149	400	497	162	92
FBXO2	26232	FBXO2_26232_1	GGTGTGACGTGGAGCATGG	134	122	391	644	102	305	185	363	530	630	91	142	80	133	892	497	336	577	72	381	542	1163	86	423
FBXO2	26232	FBXO2_26232_2	GCTCAAGTGCCAGCAGGA	511	341	1063	1716	510	1330	435	469	1547	1452	703	328	501	858	1992	1528	669	1068	219	1421	846	2415	641	420
FBXO2	26232	FBXO2_26232_3	GCAGGCCTGCACCAGCTCGG	685	348	1606	1916	1038	786	1006	422	1878	1580	669	780	432	1226	1979	1804	1122	864	676	1237	1197	1944	710	509
FBXO2	26232	FBXO2_26232_4	GCACTTGAGCAGCCACAGCG	715	385	630	1139	371	399	408	406	1090	771	488	367	360	567	966	712	363	485	268	778	598	1030	231	382
FBXO2	26232	FBXO2_26232_5	GCGGCAGGCCTGCACCAGCT	639	323	1050	1249	742	828	602	949	2083	1545	317	683	502	554	1452	1377	507	425	420	1169	832	1653	440	288
FBXO2	26232	FBXO2_26232_6	GCTCGTCCAGGTACGCGG	402	414	1142	1590	706	857	486	279	1124	1119	344	452	440	585	1235	852	378	779	266	711	701	1309	365	387
FBXO2	26232	FBXO2_26232_7	GCATGGTGGGGACGGCTGGA	330	118	572	617	406	577	396	168	565	390	298	118	236	263	495	522	168	398	330	393	246	548	212	220
FBXO2	26232	FBXO2_26232_8	GCCCGAGGAGGCAAGCCCGG	467	567	1533	1740	625	567	1108	417	1654	1679	698	383	493	1083	1206	1145	377	615	503	836	785	1786	387	472
FBXO21	23014	FBXO21_23014_1	GTAGCCTCGTTCTCAAAG	166	325	1373	2429	860	535	300	482	1416	1121	1187	1379	305	200	1428	1061	697	695	350	261	1539	891	618	667
FBXO21	23014	FBXO21_23014_2	GAAGGTGTTACAGAGAATGG	209	172	205	256	212	46	78	71	217	249	416	76	143	313	212	347	140	238	34	158	214	182	154	82
FBXO21	23014	FBXO21_23014_3	GCTGTGCCAGAGCAGCGGGA	357	344	549	891	529	615	435	264	1058	1160	411	419	182	318	1061	588	506	606	335	674	705	1481	444	490
FBXO21	23014	FBXO21_23014_4	GGAAGTTGACAGGCTCCAG	606	460	1250	1760	378	530	624	715	1570	1575	363	595	488	598	2147	1328	343	566	502	1122	1011	1834	291	794
FBXO21	23014	FBXO21_23014_5	GAGAAGCTGCACCTGGTCC	157	211	465	487	275	357	543	437	919	976	322	122	260	489	890	585	347	329	383	424	972	1357	270	133
FBXO21	23014	FBXO21_23014_6	GTGACATTGAGAACCTTGA	460	229	551	1177	120	369	281	333	867	748	86	160	233	347	891	667	369	381	173	855	677	965	120	266
FBXO21	23014	FBXO21_23014_7	GGGCTGTAGTGTTTCATAA	461	357	262	723	135	61	59	84	281	184	344	124	253	381	296	266	346	218	141	403	215	304	169	118
FBXO21	23014	FBXO21_23014_8	GCCCAAATTGACAGCATCG	643	711	1920	2681	1197	826	1107	720	2706	1580	671	785	498	1287	2064	1556	920	864	710	1222	1507	2207	719	607
FBXO22	26263	FBXO22_26263_1	GCACACACTCCCTCCATAAG	345	386	1418	1736	650	289	167	443	987	1157	607	284	325	659	1610	1129	249	774	286	473	1006	1697	527	545
FBXO22	26263	FBXO22_26263_2	GCCAGGTTACTCAACACGA	1811	1238	1005	1403	619	536	451	413	1112	813	759	427	530	880	1156	717	377	675	323	910	975	1075	399	505
FBXO22	26263	FBXO22_26263_3	GATTGCTACCTGATCCCAT	1996	1351	1171	897	391	352	872	621	957	1295	255	313	531	1241	761	1127	364	643	431	1211	721	1288	430	449
FBXO22	26263	FBXO22_26263_4	GATCCAGGTTACGCTCCGAT	760	609	1554	1609	714	925	870	706	1580	1989	820	371	419	992	2147	1558	707	899	351	547	1580	1469	1144	621
FBXO22	26263	FBXO22_26263_5	GCAGAGTATTGCGGACCCAT	210	191	583	994	428	442	315	324	1366	1126	594	534	387	931	1471	1076	405	616	312	591	765	1364	610	674
FBXO22	26263	FBXO22_26263_6	GTGTGTGCGCAGAGTATTG	110	227	264	459	311	146	59	121	456	455	113	178	108	300	289	312	69	101	77	140	241	317	134	288
FBXO22	26263	FBXO22_26263_7	GCGGCTCCTCCGTAGACCCG	573	505	986	1176	504	561	648	667	1409	1573	444	502	524	613	1590	960	608	680	383	840	1253	1316	241	694
FBXO22	26263	FBXO22_26263_8	GTCCTTGGGATTGTGACCCC	192	150	250	232	485	25	95	128	353	221	63	20	169	335	246	275	160	80	90	160	188	431	258	87
FBXO24	26261	FBXO24_26261_1	GCTCTTGCTGAGACATCGG	1737	1273	1924	1937	918	627	1259	1199	3023	2180	500	460	1395	2307	2307	1819	917	958	592	1518	1823	2999	496	834
FBXO24	26261	FBXO24_26261_2	GGTTGGTCAGGAGACCCAG	374	238	406	938	313	352	162	446	765	1193	226	205	196	245	748	648	531	694	496	455	559	891	532	318
FBXO24	26261	FBXO24_26261_3	GGTCTGGCCGAGGGCAACA	800	898	1537	2068	1127	1019	711	944	1918	2892	697	595	776	850	2559	1516	1044	1250	812	1237	969	1674	729	980
FBXO24	26261	FBXO24_26261_4	GTGGGTACCACCAGCAGCC	59	234	455	757	395	334	247	116	783	994	345	269	212	593	1172	677	192	281	358	369	389	910	238	385
FBXO24	26261	FBXO24_26261_5	GGTCTATCTGCAGTCTAGT	227	218	661	1219	585	709	266	394	1159	1209	313	212	569	315	895	1193	272	601	581	877	1040	1060	217	596
FBXO24	26261	FBXO24_26261_6	GAATGGCAGCTCTCTTCCA	437	481	717	1369	747	551	331	414	1068	1928	448	199	593	645	1658	1220	549	467	261	548	791	1565	466	402
FBXO24	26261	FBXO24_26261_7	GCGGCGGCCTCCAAATGCC	226	207	392	935	409	221	400	418	1015	1496	340	349	240	554	1335	447	367	601	301	185	543	913	164	337
FBXO24	26261	FBXO24_26261_8	GGTAAACTGTGTCACACCT	217	54	524	648	495	340	492	305	455	500	87	188	285	380	804	847	155	446	191	226	898	1062	252	258
FBXO25	26260	FBXO25_26260_1	GATTAAGCGAGGATTGTGG	989	409	877	1202	504	416	711	540	1481	1016	271	300	438	1033	1071	965	813	911	1062	926	412	1182	631	447
FBXO25	26260	FBXO25_26260_2	GTGCAATTCAAGATATCCGA	425	249	326	337	177	143	72	177	397	520	156	54	83	427	623	467	218	100	113	217	416	493	269	89
FBXO25	26260	FBXO25_26260_3	GCTGTGACTGATGTTACAA	340	321	568	1161	352	438	307	567	921	840	332	416	171	248	884	718	306	388	41	392	395	956	257	261
FBXO25	26260	FBXO25_26260_4	GTCCATAAAGAAAGCACAA	57	72	405	380	224	158	68	86	327	504	69	279	107	243	393	420	177	354	16	115	168	1184	85	125
FBXO25	26260	FBXO25_26260_5	GAAGAATTACTTCAACATTT	880	761	645	1115	637	469	255	291	1029	1548	276	409	418	1051	784	645	295	267	419	937	701	1934	524	265
FBXO25	26260	FBXO25_26260_6	GAGAAGTCTAACCGATTAA	348	246	404	577	240	292	312	284	749	661	156	300	244	390	869	955	275	193	154	374	566	870	131	330
FBXO25	26260	FBXO25_26260_7	GATTAAGACAGAAGATGGC	637	260	478	934	326	272	116	585	539	1069	175	274	483	423	1188	904	131	329	270	268	591	677	500	196
FBXO25	26260	FBXO25_26260_8	GCCACTCAATGAAGTTAACT	731	341	1052	1227	625	412	713	389	1286	673	411	406	305	396	1254	1231	565	487	329	578	784	1473	393	295
FBXO27	126433	FBXO27_126433_1	GTTGCACCATCCACTTTCGG	880	440	1175	1859	799	648	941	658	1235	1082	499	879	592	995	1564	1029	438	1082	309	538	1352	2144	769	351
FBXO27	126433	FBXO27_126433_2	GAAAGTGGATGGTGCAACA	569	633	1126	1810	783	569	415	815	1394	1923	505	454	496	152	1479	2003	485	554	253	373	826	1720	692	425
FBXO27	126433	FBXO27_126433_3	GTGGATGGTGCAACACGG	171	135	325	417	117	151	106	114	415	680	171	126	144	243	700	491	180	617	203	1009	387	1299	46	623
FBXO27	126433	FBXO27_126433_4	GTGTTGCACCATCCACTTT	484	508	1396	1087	665	292	280	423	985	967	1080	397	501	574	964	1021	389	542	324	567	995	1296	548	743
FBXO27	126433	FBXO27_126433_5	GCGAATAAGGTTGCGTCCGA	838	874	1131	1930	1087	1008	643	550	1999	1786	878	665	778	1341	1563	1017	384	446	440	1251	1416	2089	1028	809
FBXO27	126433	FBXO27_126433_6	GCCAGGATCAGCAGCCACA	1113	1208	850	1428	650	484	714	501	1322	784	510	301	764	966	1404	1283	276	599	634	1420	882	978	231	530
FBXO27	126433	FBXO27_126433_7	GCCAGCCCCGGCACACTTGG	556	415	1025	2173	692	446	594	571	1305	1855	543	417	529	1134	1473	1210	487	747	453	903	1290	1892	470	371
FBXO27	126433	FBXO27_126433_8	GAATAAGGTTGCGTCCGAT	825	518	1357	1956	1000	994	855	877	2145	1498	690	707	608	559	2108	1478	743	1220	386	1336	1007	2169	575	905
FBXO28	23219	FBXO28_23219_1	GCATGACGAGCTAATGAA	174	233	679	1141	647	511	424	915	918	681	221	269	195	358	898	778	498	638	408	336	726	1002	325	555
FBXO28	23219	FBXO28_23219_2	GCTGGTCCGGAGCCAGCGCG	532	649	1788	2630	1031	787	828	775	2510	2136	667	540	829	1526	2545	1764	1062	864	373	1348	1147	2263	764	904
FBXO28	23219	FBXO28_23219_3	GCCAGAGAATGTTGAATCA	152	294	839	1520	1073	623	478	238	886	794	244	236	234	617	908	987	303	813	163	926	692	1600	384	619
FBXO28	23219	FBXO28_23219_4	GCCACAAGCGTGTTGTTTTG	341	333	1415	1141	1251	1037	807	536	1534	1451	485	541	492	410	1542	1515	572	612	549	759	995	2963	423	717
FBXO28	23219	FBXO28_23219_5	GTTCTCGATGGCTACGAT	161	193	685	1173	623	489	297	543	1078	1362	502	121	229	546	1562	1161	523	644	158	527	538	771	399	556
FBXO28	23219	FBXO28_23219_6	GGCGGTGGAGGCTGTCGCT	596	338	939	1455	590	704	1049	646	1645	1108	372	447	225	614	799	991	595	499	270	417	830	1185	489	851
FBXO28	23219	FBXO28_23219_7	GGCGACGGCGGTTCCTCTT	321	363	846	1193	459	437	692	618	1709	1176	404	440	309	472	1022	901	414	764	158	550	497	1129	564	428
FBXO28	23219	FBXO28_23219_8	GTAGAGCCGGAGGCCAAAG	198	260	724	1132	501	292	339	359	941	1194	200	503	109	446	1165	469	449	381	141	342	407	1778	168	295
FBXO3	26273	FBXO3_26273_1	GTTCATACCGAATTCACAA	734	536	393	958	376	176	136	459	599	782	210	146	250	388	430	445	373	230	83	233	688	989	322	105
FBXO3	26273	FBXO3_26273_2	GATGCTGTGGAAGCGCAGAT	1018	884	1805	3199	1041	1403	1031	531	3097	2192	962	884	395	1121	2398	1881	1084	1340	876	1174	1640	2690	1150	1282
FBXO3	26273	FBXO3_26273_3	GAGGATTCCAGCAGAGACA	258	386	821	826	402	241	596	522	1027	776	124	154	166	316	896	474	280	387	227	486	878	1474	472	639
FBXO3	26273	FBXO3_26273_4	GATGATCTCAAGAAATATT	560	524	1213	1523	882	962	497	734	1750	2498	792	521	546	855	1833	1727	659	1094	514	1444	1677	2434	767	611
FBXO3	26273	FBXO3_26273_5	GAGCCCAGGTGTCCTCGGA	1467	998	3604	4594	2858	1943	1073	1845	5161	4527	2098	1980	1193	2178	4705	4406	1541	2290	1114	2171	3700	5610	1059	1986
FBXO3	26273	FBXO3_26273_6	GCTGGATTTCGAGCCATT	681	608	907	1760	423	390	462	730	981	1437	153	393	159	680	1045	597	323	423	285	614	512	1335	181	430
FBXO3	26273	FBXO3_26273_7	GCGGATCATGACTTGATAGC	130	44	329	295	176	118	142	158	326	516	61	22	64	160	229	220	281	511	48	78	228	339	293	220
FBXO3	26273	FBXO3_26273_8	GACAGAAGTTAGTGGTTCCT	434	468	639	1084	601	540	182	488	1516	1145	160	235	387	450	1371	679	313	714	356	517	829	1001	288	345
FBXO30	84085	FBXO30_84085_1	GTTGCTTTTGACATCATGG	394	325	608	853	301	348	491	384	761	634	424	263	382	1131	839	1074	300	557	487	670	600	905	383	78
FBXO30	84085	FBXO30_84085_2	GACTGTGTGGCATCATCAGA	595	677	2860	3623	1814	978	1034	797	2868	3228	1036	1156	610	2148	2867	3250	1244	2568	610	1448	2823	3980	1010	1401
FBXO30	84085	FBXO30_84085_3	GGGTACATATATTTTCCAA	93	30	286	335	76	105	186	149	276	249	86	18	37	346	223	218	27	121	77	121	128	351	54	50
FBXO30	84085	FBXO30_84085_4	GCCACCGCAAGTGAGCTGGA	1570	965	3322	4090	2024	1553	1346	1466	3803	3648	1612	1545	1006	1857	3489	3228	1359	1783	995	1961	3434	3514	1154	1521
FBXO30	84085	FBXO30_84085_5	GACCAAGATCATCTTTATG	716	407	1419	1632	526	589	468	407	1628	1391	424	420	395	881	1399	1342	648	886	427	1407	1283	1674	643	566
FBXO30	84085	FBXO30_84085_6	GATTTGATTGGTTGTCCAT	397	384	720	1210	627	166	341	343	774	767	372	295	166	666	868	944	256	412	261	279	609	1045	516	485
FBXO30	84085	FBXO30_84085_7	GACCAGAATCAGAATTTACA	683	460	938	1634	985	559	559	683	1264	1167	356	476	600	789	1394	1365	390	511	362	558	682	2306	352	509
FBXO30	84085	FBXO30_84085_8	GGATTTCCTGTGATTTGAT	183	264	997	1412	720	282	311	263	661	780	193	237	228	536	1203	592	331	735	313	331	749	710	412	128
FBXO31	79791	FBXO31_79791_1	GCCGTACATGCACTCCACTG	890	768	1411	1959	543	451	458	503	2036	1564	444	522	790	1497	1944	1534	659	1094	706	1016	1358	1810	541	626
FBXO31	79791	FBXO31_79791_2	GGCCTGTTCATCATCGGG	683	416	1345	1399	1280	621	243	437	1559	1192	901	348	659	846	1380	1055	706	981	314	445	951	2201	744	450
FBXO31	79791	FBXO31_79791_3	GGAGGACTGCTGAACGTGG	154	118	170	394	190	126	77	203	261	517	160	111	156	259	523	489	171	412	147	422	147	301	30	198
FBXO31	79791	FBXO31_79791_4	GCCTTCCTCTCCATCAGG	299	284	663	1241	473	419	127	304	731	1068	174	448	136	536	681	923	369	709	272	383	632	705	380	379
FBXO31	79791	FBXO31_79791_5	GTCCGTCTGGTTGCACTTGG	1084	1147	2303	2921	1535	1104	755	841	2934	3021	1288	905	1173	2120	3438	3039	1068	1657	871	1166	2259	4322	1211	1240
FBXO31	79791	FBXO31_79791_6	GAGCCGGACACAGACCCCG	992	742	1974	2329	1612	1139	861	1070	2804	2414	1041	608	665	1920	2932	2057	1429	1787	1084	772	1997	2678	832	904
FBXO31	79791	FBXO31_79791_7	GCCACAAAGGGCCCCACCA	893	559	1255	1730	873	525	492	605	1297	1390	643	451	283	675	1825	2288	464	597	501	723	1182	1201	579	876
FBXO31	79791	FBXO31_79791_8	GCTCCAGCAGCGAGCAGCG	1268	740	627	1110	497	388	384	430	980	1782	198	262	552	788	1585	1052	478	473	599	699	1008	1758	197	355
FBXO32	114907	FBXO32_114907_1	GCAGCCAAGAAGAGAAAGA	730	715	1036	2123	941	614	686	1058	2056	1654	570	674	428	835	1802	1506	749	763	382	1056	1234	1573	659	484
FBXO32	114907	FBXO32_114907_2	GCTTCCTGGATGAGAAGAG	492	478	728	981	640	366	550	616	1130	873	429	281	391	281	889	1131	361	353	345	357	446	1621	214	555
FBXO32	114907	FBXO32_114907_3	GACGGCTGGAAGCGCTTCC	127	307	228	823	164	291	289	464	679	561	162	214	275	424	483	375	220	221	136	223	304	620	198	371
FBXO32	114907	FBXO32_114907_4	GCAAAACATTAGACTAATAA	590	226	408	1045	718	567	410	351	814	990	299	345	149	708	653	683	346	554	413	574	654	1066	427	285
FBXO32	114907	FBXO32_114907_5	GCGCCATGGATATTGCACCC	491	310	132	158	122	381	188	122	242	397	164	127	168	575	433	325	265	201	325	266	376	780	317	344
FBXO32	114907	FBXO32_114907_6	GACCACGTAGTTAAATCTTC	601	469	420	554	252	117	206	394	531	871	186	257	108	566	437	207	92	245	186	408	276	1037	62	228
FBXO32	114907	FBXO32_114907_7	GCAAAACATTAGACTAATA	490	498	1179	1473	713	835	962	384	1088	752	639	482	474	484	1506	827	578	467	436	604	1092	1550	408	408
FBXO32	114907	FBXO32_114907_8	GGCTGCAACATCATAGTTC	436	248	486	658	611	451	86	209	664	561	148	215	322	330	613	517	223	208	90	358	327	352	94	245
FBXO33	254170	FBXO33_254170_1	GCCGCTCAGATAGTTCTCGG	684	812	2515	2649	671	806	936	813	1628	2202	897	678	519	1946	2438	2643	693	1148	720	887	1496	2904	366	759
FBXO33	254170	FBXO33_254170_2	GCCGCCGAGAACTATCTGAG	1469	1257	2532	2774	618	877	795	1045	2232	2496	1069	932	949	1237	3015	1997	633	656	1041	2015	2599	2967	829	598
FBXO33	254170	FBXO33_254170_3	GGCTGCTCCGGGTACTGCG	990	480	1632	2319	524	586	724	706	2955	2492	1664	911	821	787	2432	2079	888	856	401	1265	1564	1725	672	705
FBXO33	254170	FBXO33_254170_4	GAAGTGCTGCGCACCTACT	417	402	562	1124	210	544	172	392	929	920	157	407	205	371	1124	473	274	169	280	77	474	1637	219	183
FBXO33	254170	FBXO33_254170_5	GAGAGATGACAGTGATGTT	496	534	555	1180	483	160	656	614	916	1572	174	258	564	1096	1142	789	257	314	298	1111	657	1526	298	442
FBXO33	254170	FBXO33_254170_6	GCAAAGCACCAGCTCCAAGT	388	276	915	1179	305	589	337	335	887	1278	304	741	268	622	1183	705	362	567	234	1068	811	1369	216	498
FBXO33	254170	FBXO33_254170_7	GAAATCCTGAGTAATAGT	284	297	765	934	223	295	139	239	869	1110	472	182	131	434	1273	719	243	427	479	383	662	1480	264	232
FBXO33	254170	FBXO33_254170_8	GCGCGGACACCGGGACTGGA	414	435	1156	1087	772	195	398	669	1436	1389	380	346	474	611	1485	1101	176	407	215	1157	914	1193	311	244
FBXO34	55030	FBXO34_55030_1	GGTTTTCTGGCCAATCCAG	606	629	1216	1067	678	534	574	281	1081	1080	522	357	529	829	1363	871	458	899	491	786	971	1294	300	413
FBXO34	55030	FBXO34_55030_2	GCACTATGTGAGTGACAGTG	431	443	1266	1806	1452	730	540	590	1626	2217	818	686	340	606	1842	1800	675	892	482	1279	1708	2268	758	608
FBXO34	55030	FBXO34_55030_3	GATGAAGGCAAAACAAAGAA	932	1083	2236	3938	1366	1084	827	1249	3488	2506	848	781	752	1061	2018	1478	1180	1629	544	714	1882	4353	768	1142
FBXO34	55030	FBXO34_55030_4	GTGAAACCTGGAAATACCA	323	295	535	808	566	380	332	324	693	588	274	161	206	779	889	1054	551	325	560	405	538	1168	775	570
FBXO34	55030	FBXO34_55030_5	GCCTCTGTCAGTTATACAGA	409	324	878	1220	549	389	567	351	1132	1014	332	439	276	435	1134	1081	385	466	413	525	856	1184	549	253
FBXO34	55030	FBXO34_55030_6	GGGTTCTTCACAAGCTCCT	243	74	262	603	179	50	158	206	329	331	39	194	44	63	246	289	154	228	12	191	179	347	46	290
FBXO34	55030	FBXO34_55030_7	GAAGCTGTTATTCCTTGAG	1900	1472	1024	1066	381	323	636	1024	973	1677	1238	1396	584	1055	1087	1633	600	871	372	592	978	1246	285	460
FBXO34	55030	FBXO34_55030_8	GCACTATGTGAGTGACAGT	215	180	696	857	585	130	116	162	524	664	398	431	262	787	896	648	136	559	259	131	290	678	507	326
FBXO36	130888	FBXO36_130888_1	GGTAATAGTCTTTGCTAGG	248	327	286	745	354	637	736	313	694	653	225	403	145	712	546	728	251	717	231	287	809	1509	412	322
FBXO36	130888	FBXO36_130888_2	GTCAAACTGCCTTAATATT	459	316	957	1013	462	682	319	351	780	650	318	361	377	996	708	778	257	304	368	266	530	832	330	170
FBXO36	130888	FBXO36_130888_3	GAGTATCGATCAACAAAACC	118	374	281	654	413	133	140	252	491	456	361	74	120	168	522	443	324	167	49	90	352	745	229	328
FBXO36	130888	FBXO36_130888_4	GAGACCGGGTGACCAGTAAC	324	356	663	1031	563	358	113	312	1148	1208	366	280	254	258	875	785	283	479	362	463	702	517	377	479
FBXO36	130888	FBXO36_130888_5	GGGTTTCTTTTGCTTCTCC	2	13	62	93	10	3	48	96	196	127	5	16	54	67	185	30	19	37	27	68	75	251	33	36
FBXO36	130888	FBXO36_130888_6	GGATCTTGAAGATATTGCC	77	79	203	386	142	18	27	52	431	477	140	65	119	113	503	228	139	84	228	14	406	707	210	75
FBXO36	130888	FBXO36_130888_7	GTGTGATGTTTGACAAAGCC	418	270	241	195	80	162	40	73	187	221	412	178	54	520	244	258	46	25	62	90	244	550	89	42
FBXO36	130888	FBXO36_130888_8	GCCCTCACGTCAGGAGTGA	531	399	974	1539	457	804	517	290	1438	1451	657	588	410	741	1198	977	722	702	313	435	781	1587	443	1080
FBXO38	81545	FBXO38_81545_1	GGTGGGAATACATGCCAAG	769	824	1205	2185	1490	611	542	1394	2819	1503	1023	1013	421	1207	1836	996	701	785	821	1585	1412	2198	575	608
FBXO38	81545	FBXO38_81545_2	GGCTAAGCCTGTTACTAAA	224	205	401	889	259	332	235	229	1345	1050	132	141	231	186	915	885	355	194	303	228	514	920	309	133
FBXO38	81545	FBXO38_81545_3	GTAGATCTCTGTGCAGGG	1488	1524	858	871	772	714	780	596	1052	1524	184	247	724	988	1054	637	315	538	729	1403	512	1533	292	431
FBXO38	81545	FBXO38_81545_4	GCGAAGAGTAAGGGGCCATG	754	935	2185	3100	1146	868	804	1027	2296	2651	878	848	1078	952	3135	2827	1220	1057	685	1218	2054	2367	604	873
FBXO38	81545	FBXO38_81545_5	GGAATGCTAAAAGCCTCA	366	362	909	711	125	137	160	224	867	738	253	303	169	331	959	473	259	438	203	128	339	1086	461	96
FBXO38	81545	FBXO38_81545_6	GCAGGCATGCCCAAACTTAG	580	509	1311	2156	1014	666	1011	733	1714	1353	858	1852	681	1416	2291	1893	698	1263	605	764	1027	1581	532	489
FBXO38	81545	FBXO38_81545_7	GTTCGAGTTCCTTTCCTTGG	1047	446	497	1171	147	239	777	673	985	853	264	151	504	437	663	751	161	224	350	327	268	1118	225	297
FBXO38	81545	FBXO38_81545_8	GGAGTTGGTAGAATCCATT	122	229	570	976	135	349	385	361	847	294	183	137	282	351	1191	1090	215	216	335	177	539	1401	185	294
FBXO39	162517	FBXO39_162517_1	GATCTCAGAGCTCAACATCG	932	935	3435	4225	1557	1199	1199	1401	4759	3253	1477	879	1266	1504	3527	3636	1471	1927	1075	1231	2697	3845	1117	1400
FBXO39	162517	FBXO39_162517_2	GCTGTTCCTCCATACCAGG	770	1054	1306	1530	852	473	514	562	1423	1364	834	767	521	1196	1429	1267	711	779	661	1426	861	1152	565	801
FBXO39	162517	FBXO39_162517_3	GTTATCTGGAGCACCTGG	253	243	708	1203	646	359	291	312	869	1711	213	423	531	582	1438	1237	489	522	304	503	863	1030	350	614
FBXO39	162517	FBXO39_162517_4	GTCCAGCTCCAGGTATTGGA	349	476	1475	1795	958	612	414	761	1329	1381	701	863	404	911	965	1411	500	440	574	486	874	1794	909	520
FBXO39	162517	FBXO39_162517_5	GATTATCTCAACCTAAAAG	517	370	950	1647	413	796	531	654	1189	1789	556	687	427	1260	1098	1066	642	876	527	514	1042	1245	377	362
FBXO39	162517	FBXO39_162517_6	GGTCAAGACAGCATTGTA	670	502	1819	1767	796	924	411	574	1686	2377	602	691	387	1512	1928	2020	826	852	318	657	1988	1832	533	368
FBXO39	162517	FBXO39_162517_7	GCTGGACCGCCTGGTATGG	391	518	600	1463	722	374	321	405	1621	1252	435	544	177	510	1502	1559	554	603	320	349	670	1347	363	416
FBXO39	162517	FBXO39_162517_8	GTGTCTGTGCCGTGTTTTC	167	51	260	277	73	135	24	127	367	194	158	135	156	189	543	160	317	188	278	12	388	343	145	94
FBXO4	26272	FBXO4_26272_1	GACAGCTCCATACATAGGA	668	437	439	1181	492	413	731	450	633	1037	294	252	285	723	1087	1458	245	459	165	533	806	1110	208	450
FBXO4	26272	FBXO4_26272_2	GCGCGTACGACCTCACGGG	318	405	729	1838	944	589	609	433	1439	1959	617	675	373	555	1502	780	526	573	213	670	851	1826	452	718
FBXO4	26272	FBXO4_26272_3	GTCCAAACATAGCAAATCG	663	278	763	951	644	370	283	263	347	492	404	161	198	364	963	563	293	117	329	485	792	739	135	316
FBXO4	26272	FBXO4_26272_4	GTTGAGGGATCTTCCTTCT	110	196	239	306	240	672	62	60	162	174	285	466	125	134	305	191	241	572	48	77	183	333	555	621
FBXO4	26272	FBXO4_26272_5	GGGAAGTACAAATCATTAT	118	141	353	401	477	230	504	208	304	436	139	213	77	400	668	247	112	260	60	449	530	775	564	248
FBXO4	26272	FBXO4_26272_6	GAAGTGACAGCTCCATACAT	1064	690	1484	1704	679	772	1251	723	1627	1766	575	403	616	944	1749	1863	671	778	646	1587	1451	2223	384	444
FBXO4	26272	FBXO4_26272_7	GTAAGAGATCCAATTCTG	1001	481	936	828	283	441	199	145	614	565	276	329	318	478	880	743	478	406	242	481	680	1422	229	127
FBXO4	26272	FBXO4_26272_8	GAAGAATTGAATACCTCTT	336	425	878	1182	431	469	399	461	870	872	355	280	153	570	1189	565	549	391	206	523	474	1519	274	617
FBXO40	51725	FBXO40_51725_1	GATATCGGTTTGGTACCACA	882	719	1799	1827	772	789	974	737	2451	1992	540	435	918	1078	1522	1534	671	713	469	1061	1877	2901	876	753
FBXO40	51725	FBXO40_51725_2	GTACAGCCATGGAAACCACA	1063	882	2029	1623	672	605	866	482	1644	1270	599	351	1094	1529	1820	1957	811	690	303	796	1060	3408	518	650
FBXO40	51725	FBXO40_51725_3	GCTAAGTCAAGAAGAACGGG	769	555	1000	1487	438	307	582	447	1601	986	873	530	241	763	1218	1226	553	722	330	248	974	2049	515	587
FBXO40	51725	FBXO40_51725_4	GGCCAGCGGTTCCACTCCA	433	273	1599	1657	721	1235	686	501	2025	1568	794	731	539	326	1560	2065	658	892	241	616	1824	1188	724	429
FBXO40	51725	FBXO40_51725_5	GCACGGAACCTGCTCTAAA	340	320	1086	1507	536	574	178	691	1333	947	651	486	198	413	1298	1154	548	902	344	755	824	1844	324	554
FBXO40	51725	FBXO40_51725_6	GTATCTAGTGCACAATGGG	189	52	585	909	274	407	199	239	907	824	175	136	245	329	848	564	381	466	199	556	303	598	274	190
FBXO40	51725	FBXO40_51725_7	GGTCTGTCAGCAACTAAT	831	234	983	1541	682	477	548	435	1486	894	445	113	286	621	1341	856	259	476	162	367	727	1343	190	560
FBXO40	51725	FBXO40_51725_8	GCGTGGTCTGCTGCTCCA	772	365	891	1327	867	517	512	454	1103	1172	489	611	255	414	1327	1252	215	443	361	657	691	1954	349	490
FBXO41	150726	FBXO41_150726_1	GCGGCTGCAGCAGTTCATTG	556	578	2198	2753	1653	1004	649	681	2263	1473	936	1203	927	755	2445	2199	1104	1053	433	1113	1908	2945	722	1222
FBXO41	150726	FBXO41_150726_2	GAGGACGCCACGGACTTGC	728	445	1298	1628	638	542	544	374	1162	1188	776	649	412	489	1166	570	313	776	286	337	739	1402	467	347
FBXO41	150726	FBXO41_150726_3	GGCCGAACTGGAGACTGCG	496	349	1249	1356	631	507	783	354	1336	1270	335	706	184	409	1546	1026	636	603	410	420	1004	1300	416	775
FBXO41	150726	FBXO41_150726_4	GAACTGCTGCAGCCGCAGCT	934	568	1422	2357	1125	849	907	1022	1979	1684	947	376	644	679	2079	2164	670	891	602	861	1715	2185	421	689
FBXO41	150726	FBXO41_150726_5	GCGCGCCAGGCCCTCTTCGT	335	262	495	1119	470	477	303	363	1121	790	411	377	441	663	1197	1201	649	418	357	127	777	1044	590	652
FBXO41	150726	FBXO41_150726_6	GTCTGAGCTCTCCCGCCAGG	84	99	144	676	293	232	196	246	375	371	89	120	193	184	598	220	104	131	102	152	165	496	84	205
FBXO41	150726	FBXO41_150726_7	GCAGAAGATCGCGGGCCAGG	431	666	2492	2721	1344	1183	705	1001	2780	2489	1161	997	519	1470	2219	1730	1548	1261	493	1259	1423	2235	1012	838
FBXO41	150726	FBXO41_150726_8	GCCGCGCAGTCTCCAGTT	761	763	2152	2195	1485	849	1409	710	2513	2223	726	633	780	1291	2693	1305	993	1120	497	850	1328	2102	711	841
FBXO42	54455	FBXO42_54455_1	GTTTAGGTCAAGTCTCCAG	2306	2184	299	393	303	108	802	526	734	933	95	76	975	2131	494	475	269	253	805	1609	539	878	118	271
FBXO42	54455	FBXO42_54455_2	GTATCAGGAACACAAAACTG	432	481	556	1496	317	317	211	383	787	751	734	409	166	310	827	1077	495	518	197	391	557	1222	361	377
FBXO42	54455	FBXO42_54455_3	GGCCCTTGTCTGCAAACAG	277	189	482	1215	338	321	468	448	871	575	306	260	529	557	919	931	320	215	389	411	455	855	207	239
FBXO42	54455	FBXO42_54455_4	GTGTTATCATGGTTTCATGA	260	225	717	599	267	229	99	342	538	352	510	108	321	289	655	668	156	489	88	482	264	862	247	302
FBXO42	54455	FBXO42_54455_5	GACCTAAACAGCAAAGAG	554	439	1073	2044	847	596	246	793	1194	1399	607	933	663	1235	2202	1586	855	826	308	922	1164	1101	567	698
FBXO42	54455	FBXO42_54455_6	GAGCCCCACCCAGTATTGG	437	338	1840	1672	713	897	404	695	1394	2169	575	385	660	490	1591	1956	812	1120	245	954	1169	1868	440	683
FBXO42	54455	FBXO42_54455_7	GCAACTCTGGTCGTGTACA	730	697	1360	2653	556	745	530	559	1855	1758	645	900	783	942	2157	1410	873	1020	300	647	1144	1993	520	1026
FBXO42	54455	FBXO42_54455_8	GCCACCTCGAGGATGAGGAC	155	187	346	822	248	213	153	343	548	688	288	365	209	439	582	479	277	288	207	153	476	763	241	128
FBXO43	286151	FBXO43_286151_1	GGTGTTTCACAAAGTTCTG	656	950	2199	2439	724	901	586	889	2274	2630	906	548	464	1066	2836	2572	1753	1782	707	688	1634	3011	794	1290
FBXO43	286151	FBXO43_286151_2	GATACATTCAACCTTCTGCG	501	412	443	1521	817	500	620	583	1178	671	605	130	318	958	1426	939	364	641	303	738	1181	1494	312	300
FBXO43	286151	FBXO43_286151_3	GTGCTCATAGAGTAATGTT	219	234	370	505	249	174	53	118	287	124	157	105	70	196	411	515	89	120	155	154	139	664	69	312
FBXO43	286151	FBXO43_286151_4	GCCCAGGCCTGAAGTTTCA	370	674	1569	1621	588	1046	1035	546	1876	1525	938	443	471	719	1704	1082	542	924	342	1123	1014	1676	852	255
FBXO43	286151	FBXO43_286151_5	GAGTACTTGGAGTTGACAAT	876	580	1205	1496	517	483	410	490	977	1350	714	840	503	698	1044	1125	515	459	290	649	571	2257	517	294
FBXO43	286151	FBXO43_286151_6	GTGAAACACCTAAAATCAG	188	333	916	677	130	117	294	286	777	791	197	84	259	224	959	844	169	369	160	403	240	675	226	211
FBXO43	286151	FBXO43_286151_7	GGCACTGAAGCAGGAAATG	625	533	1004	1531	712	411	449	588	1594	1787	560	450	747	625	1334	979	366	688	538	651	1266	1988	531	809
FBXO43	286151	FBXO43_286151_8	GATTCCCTGTCTGACCAGGA	836	521	1707	2551	1154	914	1444	1744	1930	2559	716	949	883	982	2623	1729	1000	1153	525	798	1201	2535	870	985
FBXO44	93611	FBXO44_93611_1	GGAGCCTGGATGTGAATGG	345	379	779	1215	843	460	309	292	779	616	254	498	139	221	1179	1320	610	689	213	629	884	1036	491	422
FBXO44	93611	FBXO44_93611_2	GCGAGAGGGCTTCATCACTG	336	587	1932	1669	588	747	713	457	1270	1524	862	724	557	899	1619	1671	257	624	400	624	1806	1733	567	576
FBXO44	93611	FBXO44_93611_3	GGATCTCTCTCGAGACCAG	174	154	1089	957	657	574	169	310	626	1028	421	476	119	73	643	263	523	294	232	519	723	1024	306	423
FBXO44	93611	FBXO44_93611_4	GAAGTAGAAGATCTTCCAGT	437	214	805	673	368	575	233	265	799	954	259	286	323	749	881	538	341	829	375	387	539	992	365	622
FBXO44	93611	FBXO44_93611_5	GCCTTGAGGTCCACCACCT	670	262	1061	1090	460	230	271	292	894	637	203	344	240	780	887	1172	256	330	247	281	556	767	269	238
FBXO44	93611	FBXO44_93611_6	GTGAATGGAGGCGATGAG	1298	1372	962	1290	728	232	658	653	1152	1364	353	263	589	1331	1225	1588	284	383	528	1012	799	1319	341	112
FBXO44	93611	FBXO44_93611_7	GTGATGAAGCCCTCTCGC	874	619	914	855	828	313	304	239	880	420	231	266	184	811	1075	1511	413	446	293	455	844	1170	269	532
FBXO44	93611	FBXO44_93611_8	GCGTTTCCAGAGGGTCACG	1019	745	1115	1961	785	521	321	474	1825	1590	799	736	231	521	2422	1126	717	823	668	836	1359	1128	646	652
FBXO45	200933	FBXO45_200933_1	GTACCAGTGCTTGCACACCA	270	113	779	1338	447	373	471	559	686	950	485	340	247	350	876	1126	781	370	240	174	817	1305	373	400
FBXO45	200933	FBXO45_200933_2	GTGCAACCTGCCCAGCTACA	639	574	1709	2065	487	677	717	335	1759	1564	416	311	621	757	1224	1252	353	839	684	1132	840	1936	602	815
FBXO45	200933	FBXO45_200933_3	GCACGGCGATGAGAACAGCG	329	375	1164	1641	713	557	678	378	2126	1511	394	697	413	366	1496	1111	649	453	339	871	793	1474	372	733
FBXO45	200933	FBXO45_200933_4	GCGCAGAGCCTCTTCTGCC	155	105	274	438	266	265	98	280	384	605	158	158	62	85	420	407	64	451	139	81	338	225	88	478
FBXO45	200933	FBXO45_200933_5	GAGTTGGTGTTCTCTTACC	172	166	323	294	72	104	104	84	181	263	126	57	42	515	382	133	52	145	16	131	82	455	176	210
FBXO45	200933	FBXO45_200933_6	GAGCCTGTGCGCCCGCAGCC	215	269	839	714	387	223	244	492	699	1255	109	79	183	384	1421	834	300	161	104	199	705	905	256	474
FBXO45	200933	FBXO45_200933_7	GGCGCGGGCTCGGGCTCTG	683	649	2162	3561	1767	1551	969	1431	3392	2938	1253	1037	511	1248	3583	3045	1383	1256	705	1375	2179	2687	1281	976
FBXO45	200933	FBXO45_200933_8	GGGCGCAGCTCCGCAGCT	235	241	1008	1165	794	320	235	434	628	1271	435	368	419	228	944	464	372	608	447	329	731	1077	143	310
FBXO46	23403	FBXO46_23403_1	GACATACCACGTGTCCAGG	1034	871	696	1353	527	550	905	834	1449	1565	579	577	1206	726	1588	1214	610	646	365	867	951	1690	487	666
FBXO46	23403	FBXO46_23403_2	GCGCTGTCTTGACCCCACCA	512	442	1581	1552	1060	304	339	665	1277	1106	257	224	272	942	1784	1582	530	564	355	579	678	1629	311	754
FBXO46	23403	FBXO46_23403_3	GACGTGGACCTGCTCTCTG	1006	873	1935	2590	1107	790	1151	1108	2357	2756	770	747	878	1346	3110	1538	513	1390	465	1022	1735	1866	625	882
FBXO46	23403	FBXO46_23403_4	GCCGGTCCACCTTGCTCGG	880	772	1883	1763	1068	932	617	923	1715	1963	490	753	582	1402	1840	1306	671	1019	500	1024	1535	1435	662	835
FBXO46	23403	FBXO46_23403_5	GGGCAGGCTGATGGCTTGA	596	419	967	1379	468	577	710	518	1245	1419	642	251	389	253	1539	1319	584	618	235	575	1364	1944	909	406
FBXO46	23403	FBXO46_23403_6	GATCTGAACGGCGGTCCGG	863	1074	1759	2151	1294	1019	1463	1170	2676	1872	1402	1311	1250	1369	3122	2489	1254	1734	906	2104	1562	2596	965	1889
FBXO46	23403	FBXO46_23403_7	GTCCCTCTGCGCTTCAAAG	783	1328	1661	1950	947	505	667	958	2289	2032	587	463	648	1432	1976	1423	801	994	898	748	1070	1333	940	450
FBXO46	23403	FBXO46_23403_8	GGCGATGCGCACCTCCCCA	1102	888	855	1706	874	492	1316	1202	1429	1656	597	524	772	2109	1672	1585	519	548	568	1818	923	1536	480	628
FBXO47	494188	FBXO47_494188_1	GACAGCCATTTGTATCTTG	1189	444	789	1489	1022	835	500	900	1372	1218	471	640	577	1111	1769	876	601	760	494	568	1536	1443	462	472
FBXO47	494188	FBXO47_494188_2	GTTTCCTGCTTTAAATTCAA	715	430	1800	3189	1841	951	999	949	2140	2338	989	556	702	1082	2154	2070	1055	1429	561	1397	3098	3005	859	755
FBXO47	494188	FBXO47_494188_3	GATGTGTCCAATGATCAAGG	1021	674	1152	2147	1503	1097	560	962	1597	1209	687	1384	396	1423	2463	1306	872	1254	632	940	1482	2171	1335	687
FBXO47	494188	FBXO47_494188_4	GATATCAGCATGCTAAGCA	853	655	1836	3112	1279	1032	857	1424	3007	2519	770	483	834	1942	2563	2001	627	1741	733	1680	2345	2292	999	750
FBXO47	494188	FBXO47_494188_5	GTATTTTAGCCTTTCCTTGG	71	111	283	393	219	227	145	86	241	223	75	28	119	256	262	351	178	163	56	24	306	865	26	70
FBXO47	494188	FBXO47_494188_6	GCTGTTATTCCAAGACCCT	258	242	741	707	388	308	167	724	1007	963	391	351	245	325	1052	632	380	342	199	476	1559	1177	280	338
FBXO47	494188	FBXO47_494188_7	GCAGAGTCTTGTCTCCTGTC	282	366	631	782	336	454	414	250	848	551	703	463	462	583	735	358	370	446	144	569	326	1165	259	217
FBXO47	494188	FBXO47_494188_8	GCAAAAGACTTTTACTAC	1037	295	63	165	131	104	208	200	325	98	159	403	408	350	123	64	106	71	44	105	156	127	74	24
FBXO48	554251	FBXO48_554251_1	GCTCTTACAGTCATGCAGTG	1300	1005	1515	2213	1600	530	651	459	1947	1228	1005	1487	547	561	2527	2662	1020	1215	394	440	768	2208	614	1061
FBXO48	554251	FBXO48_554251_2	GCAGGGCTTCATTGACATGC	0	9	58	5	2	14	29	28	28	74	11	24	0	8	35	45	5	5	37	44	42	9	4	3
FBXO48	554251	FBXO48_554251_3	GACATTCGGAGTCTGTGCA	1136	1189	2937	3278	1667	1130	1373	850	3715	3121	1268	1186	1302	1378	2876	3157	1500	1257	1320	1319	1976	3665	1026	1527
FBXO48	554251	FBXO48_554251_4	GAAAGTGGTTATTCCTGGA	659	388	1574	1744	1203	1162	412	305	2106	1392	807	527	873	309	1941	1967	870	1082	317	756	1904	1744	835	910
FBXO48	554251	FBXO48_554251_5	GATCATCATCTATTTCTCTT	910	766	1261	1555	828	344	900	730	1721	1521	759	473	313	1138	1476	1132	893	767	244	1096	894	1614	425	451
FBXO48	554251	FBXO48_554251_6	GTGTTTCACTTTACTCTTC	214	92	435	523	375	138	108	88	417	791	345	208	151	147	460	411	75	357	96	104	460	1416	119	29
FBXO48	554251	FBXO48_554251_7	GGACATTCGGAGTCTGTGC	15	23	248	248	89	48	110	100	349	252	60	19	28	98	375	327	62	281	67	101	111	208	102	13
FBXO48	554251	FBXO48_554251_8	GAAATTCTAGAAGCAGAAC	134	172	482	627	265	177	433	239	717	698	289	67	213	267	751	527	534	185	157	155	425	571	261	60
FBXO5	26271	FBXO5_26271_1	GAAGAAGGTAGCCTCCTGG	77	138	209	382	353	155	98	216	586	164	104	132	108	125	305	436	119	275	127	184	560	599	32	274
FBXO5	26271	FBXO5_26271_2	GTCTAAAGTGAGCACAACT	44	89	220	256	128	92	96	42	151	456	190	64	44	25	209	220	52	101	73	55	276	825	50	194
FBXO5	26271	FBXO5_26271_3	GCCACTTTGTAGAGAAAATG	334	107	587	853	1259	427	195	370	831	790	448	286	188	1053	1240	1231	279	300	144	230	404	530	390	325
FBXO5	26271	FBXO5_26271_4	GAACCTTCCAAATATGCAG	412	113	483	1447	632	546	649	627	968	1310	354	317	540	480	910	828	404	681	236	651	702	1739	235	281
FBXO5	26271	FBXO5_26271_5	GACACAATGAATTCTCTG	323	274	740	419	531	195	178	147	410	354	278	267	89	211	198	524	297	371	71	40	647	351	174	247
FBXO5	26271	FBXO5_26271_6	GCCTCCTGGAGGAGAATTT	68	67	454	677	132	153	486	168	387	489	251	458	144	55	366	272	206	491	84	61	616	1008	116	51
FBXO5	26271	FBXO5_26271_7	GCCTCAGTGAACATGAAGA	726	330	838	1283	685	417	617	502	982	1777	628	437	689	276	1029	1024	563	1053	122	967	848	1677	498	715
FBXO5	26271	FBXO5_26271_8	GCCGGGCGCCCTCGACCCT	558	264	880	1478	725	841	654	688	1203	1449	324	257	262	642	1843	959	673	653	424	432	611	1237	753	633
FBXO6	26270	FBXO6_26270_1	GCGAGAGGGCTTCATCACCA	309	330	702	1336	376	383	481	553	954	1440	205	287	350	594	974	1322	313	318	355	304	1220	1275	774	477
FBXO6	26270	FBXO6_26270_2	GAAGTAGAAGATTTTCCAGT	256	398	336	689	608	414	194	571	1048	949	355	260	161	303	958	899	384	459	448	275	882	1424	305	211
FBXO6	26270	FBXO6_26270_3	GCTACAAGGTCCACCAGCT	193	106	484	1449	605	383	289	457	1016	1183	271	228	91	664	958	1200	447	288	326	219	834	885	171	342
FBXO6	26270	FBXO6_26270_4	GAGGCTCTCCACCTTCCAG	1172	1044	2324	2989	1359	1281	685	1361	2503	2631	1147	723	1366	1220	2863	1964	1663	1393	598	1831	1342	2180	599	1032
FBXO6	26270	FBXO6_26270_5	GTTCCTATGCAGGCTCCGT	697	466	1318	2485	837	1069	583	670	2460	2262	573	516	407	698	2392	1493	922	1268	709	1704	1331	2538	894	605
FBXO6	26270	FBXO6_26270_6	GCATGGCAAATTGATTTCAA	447	352	1089	1242	439	606	360	610	1103	636	379	347	266	248	1286	884	389	293	125	431	603	962	456	251
FBXO6	26270	FBXO6_26270_7	GTCAGGAAAATCTGTCCCG	370	155	529	299	260	205	158	175	538	488	189	116	237	655	568	843	143	430	51	271	452	1051	325	443
FBXO6	26270	FBXO6_26270_8	GGCAAATTGATTTCAATGG	113	233	846	750	754	360	237	111	881	570	106	185	454	181	591	649	499	629	138	394	791	1206	325	361
FBXO7	25793	FBXO7_25793_1	GATGTATCAACACTATCA	1017	868	541	1054	551	870	729	420	1426	732	315	560	463	883	1499	891	389	653	345	1014	612	894	492	374
FBXO7	25793	FBXO7_25793_2	GGCACACAGGTGAGAGTAG	735	479	724	1185	535	551	479	545	661	968	326	531	413	347	1099	923	313	389	196	336	718	1315	248	826
FBXO7	25793	FBXO7_25793_3	GATAATGCGCATATGGCAGA	1215	955	2268	2550	1085	1099	1086	1240	2948	2029	1004	802	761	1822	2921	1846	909	1192	1456	1113	2032	2875	873	653
FBXO7	25793	FBXO7_25793_4	GTAGTTTCAGTTCCAATGGG	713	511	1065	1229	746	856	613	615	1014	1050	470	327	326	838	1410	1375	515	721	662	620	687	1580	371	148
FBXO7	25793	FBXO7_25793_5	GAGTCAGGTTACATACCTC	324	371	896	801	422	540	396	534	1153	1050	210	217	596	420	1403	1585	240	834	179	390	507	1577	194	512
FBXO7	25793	FBXO7_25793_6	GTCCTTGGAATGAATCACT	462	338	488	640	219	272	382	436	895	712	352	319	204	186	711	602	117	337	74	269	435	838	314	370
FBXO7	25793	FBXO7_25793_7	GCCAAAGCACTGTCCATGC	168	82	369	653	248	268	169	214	835	402	105	201	107	598	696	252	134	351	65	164	240	469	108	83
FBXO7	25793	FBXO7_25793_8	GTTGATACATCTTCTCATGT	208	353	662	1138	248	149	299	350	1063	470	237	203	119	386	964	753	464	273	207	168	552	549	267	537
FBXO8	26269	FBXO8_26269_1	GGAAATCGAAAGAACAGGA	276	358	970	1566	183	320	260	492	1236	993	328	581	369	790	1441	1297	634	320	278	586	964	1567	345	633
FBXO8	26269	FBXO8_26269_2	GGTCAGTTGCATTCAGGT	256	151	422	941	150	324	582	148	423	475	137	196	285	544	858	481	189	117	55	274	431	528	146	108
FBXO8	26269	FBXO8_26269_3	GCATTCAGGTAGGACAAGA	483	598	1808	2799	1512	1068	719	494	1837	1512	839	756	506	1034	1983	1858	721	1111	603	667	1542	2777	529	670
FBXO8	26269	FBXO8_26269_4	GAGAAGTTCATCATTCGCA	880	780	1940	2437	761	1050	752	796	2019	1815	928	478	391	650	2223	2384	526	915	386	1353	1195	1867	818	738
FBXO8	26269	FBXO8_26269_5	GACATATATCATCTTTTGA	489	491	1155	1588	623	438	558	473	828	1130	610	792	510	781	1710	1923	691	792	545	598	1011	1977	745	537
FBXO8	26269	FBXO8_26269_6	GCAAAGGTCAGTTGCATTC	124	137	254	240	94	98	65	49	359	309	102	120	200	169	695	516	130	191	64	152	143	352	214	146
FBXO8	26269	FBXO8_26269_7	GAATGCAACTGACCTTTGCT	1214	556	2211	1830	1012	1019	604	266	2022	2436	1065	1067	671	919	3373	1923	1356	1180	593	687	2384	2552	454	1533
FBXO8	26269	FBXO8_26269_8	GGACTTGTTTACGATGAT	129	135	498	844	610	197	212	511	548	519	158	315	374	260	773	846	170	474	360	462	410	885	189	276
FBXO9	26268	FBXO9_26268_1	GGCTCTCTCCAGAAAACAT	383	492	779	1664	490	332	789	542	1112	940	221	276	214	395	1004	1011	498	649	340	702	644	1351	311	568
FBXO9	26268	FBXO9_26268_2	GCAGTAGAAGAAGAACAAAA	313	218	690	1496	583	328	412	411	996	1308	499	225	400	303	1126	811	253	650	181	97	649	1502	186	737
FBXO9	26268	FBXO9_26268_3	GCCCTACGATAAAACTTGA	898	370	1570	2342	896	655	621	506	1509	1344	947	683	472	809	1312	1531	630	794	326	792	971	1543	518	861
FBXO9	26268	FBXO9_26268_4	GTCACTAGACACCACCCAT	126	358	981	812	412	142	178	191	775	728	335	212	322	236	1141	364	328	372	161	200	562	1089	341	225
FBXO9	26268	FBXO9_26268_5	GACTTGGACCTCAGATCAT	235	480	1377	2449	671	1112	606	981	1845	2375	633	375	536	384	1530	2087	436	913	392	1363	1259	2168	431	1021
FBXO9	26268	FBXO9_26268_6	GATGTACATCTTCCGATGGG	830	480	529	1013	413	839	800	563	1327	1673	387	259	351	1452	1344	1124	460	613	551	750	1120	1409	333	463
FBXO9	26268	FBXO9_26268_7	GAGCCTCTTGCTGCTCTGCA	1041	902	2377	3077	1126	1459	969	1269	2103	2836	1013	936	591	1094	2894	1766	1100	1028	756	1282	1839	2648	845	946
FBXO9	26268	FBXO9_26268_8	GTTCTTCTTCTACTGCTTTT	404	516	1047	1214	468	259	296	324	1410	1336	481	162	467	1035	1430	1037	390	299	398	1310	939	1659	354	338
FBXW10	10517	FBXW10_10517_1	GCAAGTGTTCATTTTCTG	186	214	393	721	101	141	452	62	318	390	257	190	152	210	463	229	201	228	60	428	523	489	191	445
FBXW10	10517	FBXW10_10517_2	GGATCAATTCCTCTTGTGT	141	72	286	469	88	413	52	118	511	538	194	208	192	161	532	333	310	466	134	132	466	453	296	94
FBXW10	10517	FBXW10_10517_3	GAATTATGGGCGTGCTGCA	499	646	1669	2608	612	901	612	718	1649	2008	1112	952	730	502	1776	2265	644	1679	494	1193	1874	2865	926	1150
FBXW10	10517	FBXW10_10517_4	GCAGCACGCCCATAATTCCG	413	478	1911	2469	629	767	553	464	2273	1918	824	771	572	1110	2260	1706	540	1303	462	631	1774	2553	405	690
FBXW10	10517	FBXW10_10517_5	GTTGAGGAAATTGTAAATT	130	229	1016	1037	505	380	274	221	730	722	248	355	167	719	698	1175	163	299	425	453	744	757	614	237
FBXW10	10517	FBXW10_10517_6	GAAAAGTCAGCAAAGCTGCA	526	546	1184	1827	542	241	880	744	1117	936	397	303	529	507	1842	1223	550	567	308	671	750	2176	298	178
FBXW10	10517	FBXW10_10517_7	GCATTTCACGGCTCCCTCA	1281	680	1270	2830	1365	1132	723	689	2264	1985	761	504	409	1178	2814	1590	907	1212	599	996	1672	2290	626	884
FBXW10	10517	FBXW10_10517_8	GCAAATTCCCCGGAATTAT	117	231	587	690	206	42	150	382	517	792	174	36	198	582	1073	421	207	360	364	388	718	1065	599	247
FBXW11	23291	FBXW11_23291_1	GACTATAGAATCTAACTGG	433	560	1040	871	843	303	397	512	1104	1157	614	237	671	607	1376	1039	659	623	307	739	1427	1443	357	791
FBXW11	23291	FBXW11_23291_2	GTGGACGACACAACTTGCAG	258	516	1165	906	734	593	381	470	1504	769	456	314	179	473	1668	1419	585	863	180	337	924	1713	400	459
FBXW11	23291	FBXW11_23291_3	GAATGTGTCATTATCAGCA	607	358	524	844	380	567	312	332	867	494	363	268	292	298	751	807	427	504	82	539	687	1219	382	602
FBXW11	23291	FBXW11_23291_4	GATATGGGATAAAACCAGCC	598	743	728	639	212	263	320	72	724	621	539	604	236	389	571	688	164	221	188	274	352	487	286	273
FBXW11	23291	FBXW11_23291_5	GCTCATCATACTGCAGACAG	597	367	766	892	387	208	390	342	1157	624	384	355	236	919	1117	774	196	643	237	1004	948	1093	291	490
FBXW11	23291	FBXW11_23291_6	GACACGGCGTAAAGTGATGT	887	534	1411	2788	886	802	477	581	1309	1521	966	839	430	773	2052	1905	558	740	363	456	1894	1969	1209	834
FBXW11	23291	FBXW11_23291_7	GCAATACAGCCTCATTGTGG	410	137	332	637	193	216	166	167	795	361	162	214	376	293	436	502	175	237	164	228	327	617	132	153
FBXW11	23291	FBXW11_23291_8	GATAACAAGAGGATTGTCAG	377	338	1031	1580	281	459	407	421	1480	1115	335	305	372	410	1218	1945	542	768	156	540	836	1773	528	646
FBXW12	285231	FBXW12_285231_1	GCAGACAGTGATTACCTG	485	239	1172	1477	642	652	234	647	1027	786	649	217	239	625	1584	1103	443	483	353	614	753	774	395	374
FBXW12	285231	FBXW12_285231_2	GTGTGTGCCCAGGTGTTGAT	325	190	771	634	279	113	358	308	634	865	49	161	135	139	517	702	295	401	173	197	625	838	183	205
FBXW12	285231	FBXW12_285231_3	GATGCATCTCGCCATCACTA	1319	966	2311	3745	1403	1346	1287	916	3235	3564	1582	1421	1164	1537	3463	2398	1429	2071	1086	1802	2933	4766	859	1471
FBXW12	285231	FBXW12_285231_4	GAAGCCTATCTTACAAAGGA	1319	724	1302	1443	1143	1192	993	543	1545	1442	833	791	558	903	1466	1517	439	860	251	597	1184	2608	578	470
FBXW12	285231	FBXW12_285231_5	GGCTTCCATGCAATAACA	794	713	866	1593	567	614	1017	920	1106	1494	827	382	632	1001	1960	979	433	760	465	1151	875	2343	584	381
FBXW12	285231	FBXW12_285231_6	GATGGCGAGATGCATCTGA	833	736	983	2152	1372	643	555	492	1745	1913	759	681	989	1792	1465	1524	727	993	945	1223	1462	2461	525	1027
FBXW12	285231	FBXW12_285231_7	GCGAGATGCATCTGAGGGA	1403	1346	1515	2249	1218	610	486	664	1987	1481	1032	569	658	1447	2168	1500	795	976	533	1013	1295	2050	625	687
FBXW12	285231	FBXW12_285231_8	GGGCCATCCTTTGTAAGAT	203	235	668	1137	328	233	378	212	836	467	633	137	285	576	840	726	324	334	299	92	696	1153	393	281
FBXW2	26190	FBXW2_26190_1	GGCTCCTTTGACAACACTG	780	384	1509	2427	892	825	369	372	968	1520	466	724	507	1378	1942	1465	856	977	887	726	1453	2885	765	745
FBXW2	26190	FBXW2_26190_2	GTGATAAGTGCCTGTACAG	523	219	611	637	543	238	453	275	725	635	355	203	141	789	878	751	344	268	411	449	991	644	257	160
FBXW2	26190	FBXW2_26190_3	GTAGTAAAGTGCATACACTC	134	24	138	381	18	122	94	81	120	261	201	144	96	625	80	408	51	265	30	39	137	566	219	142
FBXW2	26190	FBXW2_26190_4	GGAAGAAGGTTTATTTGA	183	95	281	748	206	315	269	192	663	793	181	178	119	89	461	680	114	175	105	99	530	1420	206	296
FBXW2	26190	FBXW2_26190_5	GCCAGGACCCAGCACTTTC	400	222	121	300	245	154	88	264	231	376	230	530	195	127	679	240	304	135	122	194	253	574	122	157
FBXW2	26190	FBXW2_26190_6	GTTACATTTCTTTCTCTGA	345	203	534	1154	239	380	162	436	959	394	225	184	159	178	941	1174	273	586	135	192	705	1531	417	418
FBXW2	26190	FBXW2_26190_7	GACGCTTTGCACTGGAAGA	1275	952	1539	2531	705	746	602	594	1993	1766	1022	790	547	689	2213	1147	987	727	716	737	1525	2854	483	747
FBXW2	26190	FBXW2_26190_8	GACAACACTGTGGCTTGCT	663	592	1448	1806	1162	1167	465	765	2175	2018	967	605	872	1010	1862	2075	482	775	454	884	1065	1700	720	966
FBXW4	6468	FBXW4_6468_1	GCATATTGTTAGTGCAGGA	212	141	644	597	310	181	418	282	470	634	300	211	107	282	558	664	182	442	276	311	974	533	113	300
FBXW4	6468	FBXW4_6468_2	GCCCAGCAAAGACTCCCAG	626	462	1163	1916	816	830	631	424	1586	2137	776	558	731	712	2753	1392	900	910	547	372	1744	1603	741	647
FBXW4	6468	FBXW4_6468_3	GCGAGTTGGCCAGCACAAAG	959	884	1456	3069	1150	414	855	1160	2085	2274	601	688	792	1195	1808	1499	467	526	892	1032	1004	2203	354	405
FBXW4	6468	FBXW4_6468_4	GTACTCGGCTCATGAACAGG	700	399	1153	1235	663	245	1020	962	849	880	273	163	985	815	1009	1227	398	523	387	1189	903	1265	345	288
FBXW4	6468	FBXW4_6468_5	GCTTGAATCGTCGGCCTCT	227	141	379	877	288	407	517	387	1232	749	107	199	214	548	697	657	215	142	355	613	775	938	250	111
FBXW4	6468	FBXW4_6468_6	GGTGCCAGCTTGAATCGT	806	656	1771	1879	1089	535	1076	1152	1433	2059	482	846	629	1387	2050	1304	472	1004	325	984	1517	1528	814	736
FBXW4	6468	FBXW4_6468_7	GCGCCAGAGCGCAGGCCCCG	1116	1169	2732	3067	1726	1318	1447	986	3313	2368	969	1336	905	1569	3922	2685	1090	1500	1229	1242	2097	3223	924	1089
FBXW4	6468	FBXW4_6468_8	GGCTGCCCGCCCGGCCGCG	533	737	2303	3204	1122	919	995	2115	3015	3276	880	1025	960	953	2657	1878	1134	1328	613	1027	1242	2843	798	795
FBXW5	54461	FBXW5_54461_1	GTTCTACCGCTACTACCAGG	449	305	1061	1461	723	677	620	578	1106	1489	445	564	797	653	1590	1627	605	454	480	1121	836	1336	690	889
FBXW5	54461	FBXW5_54461_2	GCCCGGCGGCCAGCACGT	565	217	333	1123	356	345	246	302	1475	852	149	186	234	539	561	538	305	573	350	352	629	698	316	106
FBXW5	54461	FBXW5_54461_3	GAGTCAGAGAACGTCAACG	543	520	2188	2661	1294	866	435	867	2321	1926	1171	620	583	1187	2694	2217	917	1218	690	1414	2347	2945	599	1335
FBXW5	54461	FBXW5_54461_4	GGCGGCACACCAGCCCGG	448	729	1656	2196	774	520	581	647	5039	5580	1456	639	667	1154	2972	1735	578	636	345	744	1275	1701	625	514
FBXW5	54461	FBXW5_54461_5	GGGTGTAGCTCCAGTTGTA	226	124	770	804	472	464	358	264	938	561	308	306	188	316	1006	794	215	194	163	329	981	912	241	438
FBXW5	54461	FBXW5_54461_6	GTCGGCCACCATCACCGTG	472	695	2565	1912	657	1077	537	648	2277	2621	767	365	710	1256	2953	1849	706	1320	634	899	1403	2290	624	889
FBXW5	54461	FBXW5_54461_7	GCTGATGACAGCAATCTCGC	113	179	378	322	183	113	132	272	333	182	114	310	193	328	454	325	165	208	316	182	365	301	46	54
FBXW5	54461	FBXW5_54461_8	GCGCTGTGCAGCAGCGAGA	502	493	1039	1259	796	553	737	478	1269	1143	398	359	629	599	1090	973	604	1046	320	605	1205	1322	478	779
FBXW7	55294	FBXW7_55294_1	GAACATGGTACAAGCCCAG	336	651	680	1309	844	500	161	403	1661	1598	593	431	244	400	1326	977	902	1359	239	367	962	1266	698	826
FBXW7	55294	FBXW7_55294_2	GCATTTCTCTCTCCAGAGA	1571	994	500	1070	558	450	657	370	1202	1170	762	503	408	829	1080	743	585	930	374	557	692	1266	548	664
FBXW7	55294	FBXW7_55294_3	GAGCGGACCTCAGAACCA	851	723	1154	2635	906	621	535	758	1770	2150	894	518	551	554	1697	912	671	678	486	974	1359	1459	472	614
FBXW7	55294	FBXW7_55294_4	GAGAGAAATGCAAAGAAGA	386	284	748	1364	792	342	413	298	988	990	317	167	188	641	811	633	511	544	121	483	474	1346	523	367
FBXW7	55294	FBXW7_55294_5	GAAGAACAGATGAATCGTG	859	511	1263	2037	719	710	609	1076	1672	1803	547	574	272	1574	2562	1137	805	1107	319	502	1049	2764	994	1132
FBXW7	55294	FBXW7_55294_6	GATCGGACACTCAAAGTG	380	576	2317	2628	1672	895	731	1113	2197	1972	369	368	663	1678	2020	2160	1102	1221	599	838	1910	2418	977	1673
FBXW7	55294	FBXW7_55294_7	GGGACCTCAGAGCAGCCAA	1629	1096	2143	2576	716	844	715	765	3599	2279	1255	1317	570	855	2521	2424	868	1379	380	1190	1648	3097	994	899
FBXW7	55294	FBXW7_55294_8	GCAACTCAGACAACAAGAGG	472	459	1219	1408	238	272	542	347	879	1571	452	239	502	1135	912	1366	583	784	148	286	791	1029	410	538
FBXW8	26259	FBXW8_26259_1	GTGAGGATAAACAGCTCGT	175	149	495	589	179	298	236	238	676	622	197	99	218	328	427	420	268	331	71	374	401	511	121	92
FBXW8	26259	FBXW8_26259_2	GTGATGTGCATTCTCACGA	178	215	324	501	37	237	193	131	386	344	195	27	138	147	325	420	145	206	114	264	367	450	163	216
FBXW8	26259	FBXW8_26259_3	GAGCTGTTTATCCTCACAA	1966	1486	975	1843	971	629	526	876	1635	1352	380	403	779	1068	1579	1231	413	638	1067	1124	772	2582	234	380
FBXW8	26259	FBXW8_26259_4	GAGATGCTGCTATCCGGA	1181	1318	1319	2053	947	996	989	785	1494	2048	760	1268	719	875	1989	1517	1010	792	1154	964	1375	2295	606	722
FBXW8	26259	FBXW8_26259_5	GTGTGGGACACCCGCACCT	58	31	252	185	152	67	185	342	243	236	215	15	128	775	276	299	88	58	31	65	201	221	297	171
FBXW8	26259	FBXW8_26259_6	GTTCGTAACATGTGTTCCT	56	151	214	339	63	178	41	187	329	459	220	215	241	302	377	361	121	224	191	420	506	405	118	95
FBXW8	26259	FBXW8_26259_7	GGCCGCCGAGCCCGCCTCT	360	218	1475	1597	1073	493	686	476	1801	1463	487	348	474	735	1420	841	465	820	300	542	764	1451	359	600
FBXW8	26259	FBXW8_26259_8	GTGGTACAGGCTGTGCCAGC	168	160	506	1034	189	336	239	394	839	1328	286	140	218	113	480	753	331	356	191	359	563	743	230	147
FBXW9	84261	FBXW9_84261_1	GTCTGACCATGTCACCTGG	390	228	500	717	989	305	602	856	646	677	193	134	257	364	731	409	243	510	380	707	917	1078	182	461
FBXW9	84261	FBXW9_84261_2	GGTGACATGGTCAGACACG	356	255	1203	1948	960	493	448	418	1521	972	196	131	557	1020	1323	1126	542	705	628	680	1220	998	365	520
FBXW9	84261	FBXW9_84261_3	GAGTCAACGGAAGCCACG	990	881	2148	2175	1008	827	1200	1148	2396	2465	954	827	742	1276	2226	2066	1001	1639	861	1499	2036	2942	894	555
FBXW9	84261	FBXW9_84261_4	GGAGCCGGAGCACACGCGG	351	519	858	1538	544	516	731	546	1259	1445	612	287	445	866	1252	762	540	838	347	841	706	1560	313	528
FBXW9	84261	FBXW9_84261_5	GAGACAGACCCAGACGCGC	485	409	1141	855	184	424	666	279	1163	1204	326	468	401	1542	971	739	341	389	318	1279	602	877	337	287
FBXW9	84261	FBXW9_84261_6	GTGTGGTCACTGGCAGCGC	36	32	201	281	183	260	379	210	343	630	28	118	216	179	395	360	314	209	149	350	205	862	88	303
FBXW9	84261	FBXW9_84261_7	GATCGCAACGTCAACTTGT	603	594	732	1646	1019	397	663	789	1953	1645	767	672	425	740	1696	924	526	742	178	431	905	1922	493	661
FBXW9	84261	FBXW9_84261_8	GTCTTGATCAGAACCTGGT	46	87	331	644	230	277	45	217	520	551	115	117	174	363	260	210	113	190	74	117	449	352	94	207
FEM1A	55527	FEM1A_55527_1	GTAGCTCCCAGCAATTCCA	560	701	1094	2036	983	910	591	695	1380	1515	921	561	363	1121	1662	1030	1035	1272	793	893	1270	1820	964	947
FEM1A	55527	FEM1A_55527_2	GACGGGCCACACCAACATCG	584	544	697	1310	286	401	378	398	880	838	490	517	249	380	1487	1146	589	588	263	1051	642	1579	400	664
FEM1A	55527	FEM1A_55527_3	GTAGCGCACCACCTCCAGG	720	396	341	576	207	223	263	380	431	450	227	223	242	832	615	792	256	283	151	569	302	442	179	238
FEM1A	55527	FEM1A_55527_4	GTACTCCACCACGTCCAGG	326	391	335	546	189	110	184	425	598	817	332	294	400	491	1180	1036	276	343	162	235	921	1158	189	222
FEM1A	55527	FEM1A_55527_5	GCGGTTCACCGAGGCCCCG	870	292	966	1089	1002	566	1012	798	1669	1345	375	386	620	987	1409	959	558	690	422	507	1546	1815	635	645
FEM1A	55527	FEM1A_55527_6	GAGCACCAGGCCGACCTGG	1253	1095	1074	1665	1145	668	663	635	1947	1743	746	817	997	1878	1415	1969	1061	1289	735	798	1148	1459	1058	837
FEM1A	55527	FEM1A_55527_7	GACTCGGCGCAGTCATGCA	2308	1449	3713	5354	1853	2303	1888	1710	4691	4494	1593	2043	1298	2700	6254	4569	1714	2413	1588	1757	3766	4913	1603	1939
FEM1A	55527	FEM1A_55527_8	GTAAGATTCCCCGTTCAG	208	130	510	686	259	77	356	229	666	906	313	740	111	297	512	563	150	258	74	335	322	1028	166	113
FEM1B	10116	FEM1B_10116_1	GACCGGTTGAGAAGCAAGG	783	569	1242	1615	803	520	535	690	1019	1613	723	316	375	882	1205	947	893	614	280	406	781	1220	538	435
FEM1B	10116	FEM1B_10116_2	GTTAGAGAGGTTCCAAGA	113	64	405	701	456	327	153	201	486	789	452	304	201	274	467	512	261	312	224	165	343	873	214	106
FEM1B	10116	FEM1B_10116_3	GAGAATGTTATCACCATCT	235	275	653	768	842	234	489	187	614	486	158	86	182	478	1050	852	189	284	134	306	267	689	394	744
FEM1B	10116	FEM1B_10116_4	GCAGGTGTTGTCATATTTGT	59	15	307	263	285	25	101	194	460	559	61	57	35	350	389	136	197	138	83	118	227	275	193	88
FEM1B	10116	FEM1B_10116_5	GCGACATCCGCTATCTGCT	750	594	1005	1011	351	430	563	584	1313	1038	320	173	653	1080	1335	1620	602	582	293	1597	1182	2141	508	674
FEM1B	10116	FEM1B_10116_6	GATCAGCACGTTGTTCTAAA	495	400	924	1346	592	765	430	531	1571	921	355	757	445	565	1317	851	536	554	436	421	761	1138	400	977
FEM1B	10116	FEM1B_10116_7	GCACTTTGCAGCTGAAGCT	214	236	760	870	273	332	366	148	828	723	470	180	168	123	621	871	148	594	429	390	604	1190	85	317
FEM1B	10116	FEM1B_10116_8	GCAATGGACACGCAAAGG	452	506	739	1416	760	615	365	543	1355	1001	377	221	483	555	1664	1068	623	642	398	266	1170	1210	432	490
FEM1C	56929	FEM1C_56929_1	GTGCCAAGATGGAAAAGGA	374	512	1513	2648	680	840	500	641	1578	1819	462	295	507	704	1879	1762	454	737	714	588	1295	2004	344	410
FEM1C	56929	FEM1C_56929_2	GGCACTGCATTGCTCTAGG	2230	1454	963	1239	794	959	678	860	1440	1273	463	332	794	1472	1775	1532	625	660	351	1105	1253	1860	537	523
FEM1C	56929	FEM1C_56929_3	GTCAAGGTGCCCATACCTGG	681	464	1150	1109	450	365	493	682	1214	1224	310	173	588	902	1644	1030	513	909	538	610	753	1708	840	687
FEM1C	56929	FEM1C_56929_4	GGGGCCACGCCACTCTTGA	1307	965	1867	2961	1263	1181	664	1311	2950	2414	808	576	1112	1197	2354	2351	628	1101	540	956	1445	2201	855	929
FEM1C	56929	FEM1C_56929_5	GTTGGCAAGCAAATCCAAAG	788	544	1237	2184	667	1016	613	301	1525	1038	575	411	234	1178	1359	824	709	792	430	521	1326	1323	472	267
FEM1C	56929	FEM1C_56929_6	GGCTTCTCACCAAATTGT	872	509	688	1474	765	793	719	402	1111	1456	399	437	566	875	1470	1528	397	406	258	879	719	1420	257	344
FEM1C	56929	FEM1C_56929_7	GTATGGGCACCTTGACATGG	180	147	518	433	201	122	273	249	363	543	242	73	233	595	883	470	116	242	233	648	536	1009	282	391
FEM1C	56929	FEM1C_56929_8	GTTTCGCCATCAAAATTGA	408	377	1675	1866	955	919	607	1324	1716	1480	769	766	626	572	2140	2053	508	527	352	1176	1724	2074	505	446
GABRA4	2557	GABRA4_2557_1	GAAATCAGTTGAAGTTCCGA	752	710	1800	2465	1733	1017	1096	1193	2217	2241	870	721	777	1363	2527	2096	926	976	417	1606	1531	3387	949	734
GABRA4	2557	GABRA4_2557_2	GAGATTGGTGGATTTTCCCA	1123	1026	992	1915	963	728	551	544	1950	1738	1022	1151	788	870	2836	1627	883	1213	655	1822	1278	2258	668	708
GABRA4	2557	GABRA4_2557_3	GGAAAATCCACCAATCTCAT	64	123	567	710	432	181	387	200	493	744	247	195	137	278	775	749	433	287	167	450	518	951	109	371
GABRA4	2557	GABRA4_2557_4	GGGCATGCATGACCATCCAT	557	273	686	997	384	511	387	408	1014	503	121	351	383	813	486	691	560	620	522	463	583	1029	296	426
GABRA4	2557	GABRA4_2557_5	GGAGTGTCCCATGAGATTGG	383	148	984	1321	458	212	231	267	980	975	260	416	333	192	935	1245	555	381	330	111	564	1097	393	352
GABRA4	2557	GABRA4_2557_6	GTGTTCTTCAGGCAGACA	364	571	879	1042	762	394	285	684	1222	614	253	516	196	373	1393	1136	439	526	182	408	691	1624	466	299
GABRA4	2557	GABRA4_2557_7	GAGTGTCCCATGAGATTGG	420	844	1156	1874	507	707	446	753	1729	1008	258	282	404	1218	1353	1176	350	716	282	873	918	2015	573	366
GABRA4	2557	GABRA4_2557_8	GGCATGCATGACCATCCAT	767	434	951	1243	712	488	897	615	805	1020	384	480	211	1183	1196	1493	374	602	248	522	825	1394	364	457
GABRE	2564	GABRE_2564_1	GATCACCATGCCCAACCAGA	2690	1987	4874	6766	2617	1974	2477	2307	4512	4482	2062	1701	1750	3403	5782	4121	1510	2967	1324	3632	4716	5320	1609	1459
GABRE	2564	GABRE_2564_2	GACTTTGTTTCCTCAGAG	814	423	344	811	669	549	435	582	951	720	592	519	478	1194	901	734	378	406	99	231	949	1152	357	257
GABRE	2564	GABRE_2564_3	GAGAGGAGCTGATTTTCCAG	369	240	1584	1643	632	343	981	484	1586	2097	503	659	562	316	1618	2031	490	1068	374	1137	1187	1743	488	525
GABRE	2564	GABRE_2564_4	GCATCTACAAGGATGGCA	790	360	880	1147	336	285	188	374	1526	1142	402	199	471	864	1415	1527	376	510	394	461	1125	958	796	228
GABRE	2564	GABRE_2564_5	GAATGAGATGATCTACAAGT	228	437	556	1024	290	241	436	212	817	635	685	602	142	714	805	370	419	359	150	290	424	336	470	534
GABRE	2564	GABRE_2564_6	GATAGTGTTCAGGATGCGAG	962	1125	1808	2298	1094	764	746	451	2118	1924	1184	1013	1009	1021	3200	2228	1321	1517	496	1711	2250	3151	1023	1386
GABRE	2564	GABRE_2564_7	GGCAAGAGTGAGAATCCAT	307	362	889	1147	811	524	619	509	1398	1451	603	334	402	727	1575	1297	708	993	683	935	1322	2020	418	330
GABRE	2564	GABRE_2564_8	GTAGATGCGGACCATCTGGT	217	55	156	104	69	206	238	22	74	311	79	58	61	125	166	136	138	133	4	99	76	107	101	102
GAN	8139	GAN_8139_1	GGCAAGGTAATGAACGTGA	165	232	308	712	134	77	194	304	400	625	44	42	257	275	335	273	159	169	181	241	402	375	63	206
GAN	8139	GAN_8139_2	GGCCAACTTCAAACCCCG	375	230	1406	955	790	618	314	477	1451	840	277	722	265	747	1380	1139	718	668	346	683	640	1305	402	463
GAN	8139	GAN_8139_3	GCACTCAGAGTAGCCCCG	662	502	635	1110	427	439	356	518	1122	1244	525	375	485	1046	1136	1022	517	771	297	369	1062	1701	509	454
GAN	8139	GAN_8139_4	GTGCAGAAGAACATCCTGG	636	245	1014	1007	659	678	219	251	1073	1143	472	204	414	934	1742	995	279	482	429	286	821	1612	258	372
GAN	8139	GAN_8139_5	GCGCTCAGCTCTTTCCGCG	274	522	1178	1379	877	349	343	765	1413	1087	469	275	494	582	1717	921	492	487	350	757	515	886	433	409
GAN	8139	GAN_8139_6	GCCTGTTAGGGTCATAGAG	89	184	633	946	586	146	164	166	627	563	340	394	105	307	1033	388	283	435	129	393	287	697	381	251
GAN	8139	GAN_8139_7	GCTGACCTGCTGCTACTGA	871	535	1469	2173	724	655	646	723	1803	1455	589	412	377	498	1538	1091	327	722	340	751	1019	1441	614	651
GAN	8139	GAN_8139_8	GCAGAAGCGAGACTCCTCG	935	1205	2283	2872	933	775	1236	636	2925	2928	948	525	1234	1709	2608	1569	426	830	886	2103	1765	2672	669	866
GAPDH	2597	GAPDH_2597_1	GTAGTTGAGGTCAATGAAG	127	37	18	22	10	0	0	0	141	55	4	9	6	5	112	28	21	22	0	6	19	117	1	21
GAPDH	2597	GAPDH_2597_2	GCTGGCGCTGAGTACGTCG	218	282	433	356	154	84	93	245	453	232	293	198	163	170	388	82	502	187	203	85	120	267	95	116
GAPDH	2597	GAPDH_2597_3	GTCTTCACCACCATGGAGA	149	59	105	61	0	1	39	7	24	15	24	43	121	28	40	18	16	37	123	27	53	232	10	2
GAPDH	2597	GAPDH_2597_4	GATCCCTCCAAAATCAAGT	588	858	606	784	407	234	263	189	872	470	467	270	183	516	719	523	371	948	279	361	569	900	226	361
GAPDH	2597	GAPDH_2597_5	GATCCCTCCAAAATCAAGTG	919	592	733	950	397	312	399	359	623	550	476	323	353	623	1133	828	674	489	247	675	986	1053	382	657
GAPDH	2597	GAPDH_2597_6	GAGATCCCTCCAAAATCAAG	1048	895	1382	2369	1198	864	771	622	2167	1598	761	326	534	1076	2319	1522	651	1273	424	1105	1083	2543	1027	1261
GAPDH	2597	GAPDH_2597_7	GGTCCACCACTGACACGT	824	378	463	433	372	311	241	84	158	243	340	283	24	724	824	266	323	203	539	396	929	592	240	352
GAPDH	2597	GAPDH_2597_8	GGCAGCGCCAGTAGAGGC	114	13	132	30	0	1	1	0	25	25	5	1	13	214	0	10	18	20	3	6	3	18	10	50
GCSAM	257144	GCSAM_257144_1	GTTGACCAGACCTACTCAG	519	435	1182	1982	796	711	503	509	1306	987	294	288	476	648	1482	995	428	1106	388	1305	1288	1320	368	1171
GCSAM	257144	GCSAM_257144_2	GCTATACCCTCATCAATCAT	274	171	920	1822	446	390	378	607	1199	1365	231	426	199	431	1399	1409	314	524	190	975	698	1729	426	204
GCSAM	257144	GCSAM_257144_3	GAAACACCCTTCAGCGATA	1134	836	2114	3351	1281	829	1056	693	3316	2561	1178	522	830	1271	3110	2443	1320	1678	879	850	2540	4061	811	1751
GCSAM	257144	GCSAM_257144_4	GAAGGGGCCATAAGTGGACG	1973	1107	1652	1999	537	538	692	1214	1489	2282	679	677	1129	1292	2192	1817	462	1167	768	1196	1234	1948	615	404
GCSAM	257144	GCSAM_257144_5	GGGGATCGGGCATGCCTG	216	421	1376	1017	292	414	605	907	1546	1811	436	604	463	1488	1396	931	348	579	252	816	683	1741	421	333
GCSAM	257144	GCSAM_257144_6	GAACACTCAAGAGATGCCT	527	583	1114	1355	990	865	888	713	1429	1150	1666	758	423	1108	2454	1691	947	936	302	969	1169	2537	570	742
GCSAM	257144	GCSAM_257144_7	GGATCACCATATCGCTGAA	410	462	936	3095	835	400	597	821	1672	1466	972	793	557	1017	2351	1606	667	721	642	806	1670	2283	897	491
GCSAM	257144	GCSAM_257144_8	GAGAACCCGATGATTGATGA	634	534	1693	2538	1306	993	1057	1116	2486	2627	720	877	380	1538	2047	2122	942	1474	451	1743	1965	1966	1143	1126
GGPS1	9453	GGPS1_9453_1	GGCCTAGATATTTACTGGA	1710	723	719	1661	368	627	715	741	1409	1591	337	176	572	705	1768	1258	513	400	487	665	1096	1910	358	992
GGPS1	9453	GGPS1_9453_2	GGTGCTGCAGAAAACAGG	572	258	1632	1827	1293	1195	614	436	2009	1886	742	718	464	341	1706	1660	637	1987	194	1345	1616	2524	714	723
GGPS1	9453	GGPS1_9453_3	GACAACTCAAAACTCCGACG	590	544	1246	1317	630	695	950	862	1271	1261	697	498	641	606	1716	1233	397	570	347	1255	1277	2246	747	780
GGPS1	9453	GGPS1_9453_4	GAAGAAGAATATAAAGCTA	267	106	313	667	337	282	166	73	430	644	208	131	350	176	673	414	126	96	173	261	405	289	128	284
GGPS1	9453	GGPS1_9453_5	GCTTTTGGAACTCCATCA	459	311	1234	1060	789	496	395	815	913	949	162	139	318	537	854	1277	1106	458	242	688	1460	1378	616	327
GGPS1	9453	GGPS1_9453_6	GGAACTCCATCAGGGACA	1089	828	995	1372	931	939	525	843	1700	1650	465	376	566	1544	1511	1638	432	678	141	812	899	1192	911	619
GGPS1	9453	GGPS1_9453_7	GGAGTTCCAAAAGCTGGC	347	179	412	431	274	219	213	173	400	795	286	470	165	218	579	751	192	520	199	180	850	480	405	85
GGPS1	9453	GGPS1_9453_8	GCCAATTACGTGTATTTCCT	66	88	207	645	102	101	120	424	217	290	133	40	123	429	740	160	165	127	48	378	144	379	98	112
GINS2	51659	GINS2_51659_1	GGTTAATCGCCAGCCACAG	521	455	984	1878	539	783	538	593	1362	1424	576	270	509	419	1443	974	453	825	411	1034	1205	1537	418	336
GINS2	51659	GINS2_51659_2	GCACTTCCACGGGTAAACCA	189	301	531	1246	481	183	303	237	1024	766	233	250	298	262	853	1085	299	531	270	449	609	1021	224	467
GINS2	51659	GINS2_51659_3	GGTTAATCGCCAGCCACA	1082	550	1370	2280	464	651	602	1026	1473	1710	980	833	529	1014	1915	1398	774	476	605	692	1144	1471	660	857
GINS2	51659	GINS2_51659_4	GATGAGGGATCATGAACGAA	1170	619	1876	2515	1728	1282	1302	1038	2513	1975	946	507	985	856	2613	2976	656	898	202	913	2979	3585	767	1089
GINS2	51659	GINS2_51659_5	GAAAAGTTGGAGAAGATGA	308	269	390	472	132	108	198	106	476	709	204	432	120	242	783	600	177	250	221	122	419	332	155	48
GINS2	51659	GINS2_51659_6	GGGTAAACCAGGGTTAAA	153	146	460	492	61	129	87	211	290	192	45	23	65	218	452	158	253	62	293	16	244	563	77	67
GINS2	51659	GINS2_51659_7	GACAAGATCTACCTCATCG	90	394	576	589	251	322	213	266	786	555	192	186	212	301	564	633	232	190	113	80	398	553	211	340
GINS2	51659	GINS2_51659_8	GTCGCCTGCTCCCTCCAGAG	111	90	45	9	89	10	44	72	81	81	13	44	105	17	116	17	162	66	73	7	384	72	85	57
GLP1R	2740	GLP1R_2740_1	GAAGCCGAGGAGGATCGCAG	774	325	746	1122	852	371	406	823	1385	1453	596	396	369	284	1453	1228	698	723	335	577	576	1104	777	425
GLP1R	2740	GLP1R_2740_2	GTTCCTCTACATCATCTACA	665	396	1657	2330	600	574	401	368	1400	1739	541	667	353	774	2225	1514	509	602	271	494	1003	1227	345	602
GLP1R	2740	GLP1R_2740_3	GCTCATGCAGTACTGTGTGG	477	245	821	1226	453	436	208	440	1065	1022	511	414	273	647	1597	838	697	942	400	706	1289	1479	210	451
GLP1R	2740	GLP1R_2740_4	GTGCTATACATCCACTTCA	522	286	732	1480	569	707	296	373	942	1086	515	426	147	855	1584	1126	780	462	230	552	854	1950	587	311
GLP1R	2740	GLP1R_2740_5	GTTGTCCTTCTGCAGCCAG	1492	908	1241	1563	783	673	567	601	1739	1047	862	480	722	1731	1563	1830	518	817	382	917	1300	2291	437	516
GLP1R	2740	GLP1R_2740_6	GGATGCAAACAGGTTCAGG	222	152	508	768	280	182	108	321	553	631	142	162	119	143	872	272	198	379	57	309	413	469	247	277
GLP1R	2740	GLP1R_2740_7	GCCGCCCAGCAGCACCAGT	1542	884	1610	2416	1245	1228	1109	1505	2286	2454	761	829	952	1482	2631	2367	862	1308	977	1396	1459	2024	755	715
GLP1R	2740	GLP1R_2740_8	GCATGAGCAGAAACACCAGG	1088	633	1164	925	393	312	236	251	850	858	389	148	475	1124	846	739	286	608	208	548	467	1197	416	414
GMCL1	64395	GMCL1_64395_1	GACGGTTTAATACAGCAGTG	1536	1547	1731	1980	970	1698	1404	845	1755	2722	1003	402	1254	1891	2489	2234	1197	1155	753	1541	1416	3364	597	1090
GMCL1	64395	GMCL1_64395_2	GTGGCTATTACACATCAGCA	263	217	977	1375	956	465	776	494	1938	1901	181	475	518	514	1477	604	362	595	114	145	1220	1606	357	760
GMCL1	64395	GMCL1_64395_3	GCACAGTAACAGAATCCG	529	321	1001	1087	370	267	459	245	1103	1158	248	311	377	165	1181	910	407	299	83	503	525	1422	264	299
GMCL1	64395	GMCL1_64395_4	GCTCCTCAACACCCCTCGA	714	860	2409	3098	1314	1181	1188	1467	2767	3212	1057	791	894	2024	3692	3432	1216	1478	671	1443	2052	3133	1045	1039
GMCL1	64395	GMCL1_64395_5	GTTCAATAATATTCATGC	23	3	10	143	86	6	2	101	80	138	29	1	0	17	14	61	27	34	12	51	17	53	234	9
GMCL1	64395	GMCL1_64395_6	GCAGGCGCAGGGTGCCAGGG	246	196	97	17	93	125	19	147	175	134	253	86	90	198	165	164	189	97	83	16	91	75	19	84
GMCL1	64395	GMCL1_64395_7	GTGGCTATTACACATCAGC	232	164	165	336	97	37	76	114	104	463	176	154	134	175	150	362	92	28	32	409	254	155	93	70
GMCL1	64395	GMCL1_64395_8	GTTAATGTGAAAACTGTATG	740	565	793	648	263	509	649	775	760	890	305	590	429	266	1202	625	338	608	237	397	605	803	440	873
GNB2	2783	GNB2_2783_1	GAATCCAGATGAGGACCCGG	1176	733	1398	2025	1446	846	1101	744	1800	1442	1007	441	869	1122	2228	1424	1005	1025	577	1135	1923	2334	849	745
GNB2	2783	GNB2_2783_2	GATGAGCTTCCCATCCTGGG	658	398	1334	1055	1091	1079	564	401	1346	1672	622	637	370	1349	1865	1162	443	767	460	643	1449	1681	561	635
GNB2	2783	GNB2_2783_3	GGCCACAAAGTTCCCTGA	433	170	832	955	845	476	411	377	867	784	332	641	384	122	892	811	310	582	494	197	618	882	644	502
GNB2	2783	GNB2_2783_4	GATGATGAGCTTCCCATCCT	190	183	431	810	458	488	463	327	710	723	685	619	266	185	802	672	320	718	77	199	677	606	697	463
GNB2	2783	GNB2_2783_5	GTAGGCACAGGTCATTACCC	24	55	185	43	15	60	206	63	143	152	52	52	23	16	177	81	44	87	108	10	74	217	56	129
GNB2	2783	GNB2_2783_6	GCTTGATAGAGGCATCAC	276	179	86	255	97	130	353	296	374	187	19	86	202	191	274	367	117	139	280	35	346	297	25	47
GNB2	2783	GNB2_2783_7	GAATCCGACATCAATGCAG	310	543	1428	1964	856	855	877	810	2213	1550	713	620	856	1740	1919	1689	678	773	1125	1078	1286	1623	310	524
GNB2	2783	GNB2_2783_8	GTGATGCCTCTATCAAGCTG	450	517	1121	1620	781	519	426	586	1431	847	425	367	548	484	1726	878	650	441	378	1068	1092	1659	391	575
GPRASP1	9737	GPRASP1_9737_1	GCCCTAAGAGTAAGGCCA	264	428	1010	1136	741	180	260	308	1235	1199	316	481	502	690	866	750	159	299	231	326	593	1068	552	585
GPRASP1	9737	GPRASP1_9737_2	GGGAAGGAGGCCAATAACA	430	179	835	875	418	386	308	499	1391	1087	506	275	691	863	1202	755	261	603	295	674	516	1002	485	442
GPRASP1	9737	GPRASP1_9737_3	GAGAGCTTTCCTAGAAGGA	1003	612	1273	1327	712	463	269	496	1078	1072	371	429	235	636	1334	852	319	470	139	504	1022	1544	446	441
GPRASP1	9737	GPRASP1_9737_4	GTTAGTTTGGGACCTAGACA	383	204	601	915	719	442	272	309	659	587	267	397	260	184	957	660	293	436	203	701	535	1122	183	120
GPRASP1	9737	GPRASP1_9737_5	GCCTTCTTTTAGGTCAAAGG	254	247	910	867	587	203	373	584	987	645	208	155	172	486	1648	522	260	295	272	463	717	917	210	533
GPRASP1	9737	GPRASP1_9737_6	GGCCCAAGAATAAGTCCA	531	455	925	1401	563	601	348	334	1329	1000	545	177	382	939	1204	1390	560	638	299	654	908	1205	358	472
GPRASP1	9737	GPRASP1_9737_7	GCTTGCTCCAGGCATAACCT	575	490	1359	1773	906	760	401	733	1696	1688	549	318	212	667	1367	1487	661	1325	207	498	1726	1678	606	377
GPRASP1	9737	GPRASP1_9737_8	GGAAGGCCCATTACCAAGC	64	45	309	419	270	187	160	116	333	378	124	66	330	133	319	384	115	432	154	270	156	341	153	303
GPS1	2873	GPS1_2873_1	GATCCACCGCAAGCTCTCAG	1328	1257	3271	3610	3306	2896	482	232	896	732	10659	9967	390	1081	1658	1273	8583	6886	295	464	1439	2229	5606	8328
GPS1	2873	GPS1_2873_2	GTTAAAGGTTCTCTGCACGA	249	123	1189	1017	942	1422	87	40	806	249	2195	2151	85	478	444	792	1966	1405	135	201	458	780	1368	1767
GPS1	2873	GPS1_2873_3	GGCCTCTGAGAGCTTGCGG	350	194	343	655	402	687	40	65	325	70	1776	1753	98	222	102	192	1256	1627	69	11	165	139	807	1657
GPS1	2873	GPS1_2873_4	GCAGCCTTCAATACCACGG	268	136	531	347	561	872	33	38	75	98	2405	2357	38	89	262	232	1444	1352	59	144	54	225	1186	1722
GPS1	2873	GPS1_2873_5	GCAACGTGGCCATCTACGG	216	200	837	702	868	1108	87	145	173	191	3345	4445	127	229	722	408	2430	2405	189	113	240	517	2367	2820
GPS1	2873	GPS1_2873_6	GCGGCCTGATGCGCATCGAA	664	544	1135	2340	1491	1749	341	372	629	279	6518	6154	262	534	846	812	4047	4267	266	781	648	836	4125	5211
GPS1	2873	GPS1_2873_7	GTACGCGGCCAGCTACAG	269	318	326	578	362	256	28	31	61	60	2273	2041	52	84	226	428	1290	859	61	391	287	93	946	767
GPS1	2873	GPS1_2873_8	GAGTTCCAGCGCCGCGCCA	721	687	2162	1792	1856	2402	303	278	581	453	7550	6704	302	468	1308	1264	5530	3160	268	286	677	1062	3247	4898
GRWD1	83743	GRWD1_83743_1	GTGGTCAGAGAAGGGCCAGG	281	283	70	269	298	28	123	115	412	116	192	166	126	98	279	218	168	134	24	324	144	748	203	99
GRWD1	83743	GRWD1_83743_2	GGTGGAGGTGTTTGCGCTG	165	219	585	642	799	167	226	220	407	543	422	87	222	470	1056	448	388	465	183	379	307	765	247	225
GRWD1	83743	GRWD1_83743_3	GCCGTCCGTAGGTGTCCAG	983	840	2015	2294	1123	1066	836	571	2636	2071	1130	819	1162	786	2693	2403	923	935	727	1063	1303	2866	949	780
GRWD1	83743	GRWD1_83743_4	GACATAGTCCGGGATCACCT	162	249	296	451	100	345	558	288	380	466	217	91	242	582	477	417	299	281	213	278	443	298	174	298
GRWD1	83743	GRWD1_83743_5	GAGCTGGTCATGGACGAGG	663	546	1238	1486	613	599	707	574	1869	1521	813	333	424	926	1560	1476	1016	1507	439	309	860	1464	641	823
GRWD1	83743	GRWD1_83743_6	GGACGTCAATGTCATCAGC	149	181	361	496	114	118	85	127	495	429	70	93	245	220	499	403	39	192	43	186	104	449	118	149
GRWD1	83743	GRWD1_83743_7	GACATAGTCCGGGATCACC	340	445	751	784	314	340	232	812	771	688	733	386	352	442	1249	690	491	389	129	524	825	1391	277	263
GRWD1	83743	GRWD1_83743_8	GGCCACACACGCTCTGTGG	457	169	416	715	207	303	113	457	880	702	292	222	428	494	943	492	558	509	275	454	701	540	192	253
GSTCD	79807	GSTCD_79807_1	GAAAATTCTCAATAGCCAAA	403	606	896	1773	861	921	438	518	1151	1514	498	439	276	593	1179	931	703	832	795	1025	1606	2264	687	702
GSTCD	79807	GSTCD_79807_2	GCAGAAGCTCAAGCAACAGA	705	640	2019	2456	1266	817	1002	992	2278	1709	1072	693	595	965	1806	2331	1308	1456	770	1137	1794	2673	1175	860
GSTCD	79807	GSTCD_79807_3	GCCTTTCCCTTAGTAAGGGG	839	885	927	1303	453	396	618	620	1072	1059	479	397	1092	924	1079	986	701	408	445	779	797	1887	444	578
GSTCD	79807	GSTCD_79807_4	GCTTAGTTGTCACCAAAG	971	974	1283	1217	942	353	728	258	993	803	976	938	175	821	1123	1123	473	943	354	401	597	1488	484	675
GSTCD	79807	GSTCD_79807_5	GGAGCATGTGTTTGCAGAA	461	275	340	1515	471	208	270	490	904	812	332	241	279	338	943	962	349	395	101	103	538	744	317	458
GSTCD	79807	GSTCD_79807_6	GCAAACACATGCTCCAGAGG	234	263	1209	1226	428	783	278	341	813	1084	746	301	629	774	1163	1125	556	922	332	437	889	975	732	510
GSTCD	79807	GSTCD_79807_7	GCAATTTTGGACTATTGGT	561	320	1154	1269	555	547	493	538	1233	1084	468	616	406	712	1153	1280	480	362	275	455	781	1565	445	381
GSTCD	79807	GSTCD_79807_8	GAAGCAGACCCCTTAAAGA	989	653	2943	3444	1716	1275	553	715	2149	1670	1111	787	1160	1031	2763	2321	778	1305	442	781	1169	3172	1278	1025
GSTZ1	2954	GSTZ1_2954_1	GAAAGGCATCGACTACGAGA	683	592	1852	2605	978	1079	554	739	1580	1946	492	417	641	945	1989	1861	631	1349	394	722	1355	2141	962	927
GSTZ1	2954	GSTZ1_2954_2	GGTGCCCATCAATCTCATAA	1156	821	835	1200	182	366	633	240	1026	1056	1272	778	320	467	1055	1458	460	824	312	514	951	1056	677	397
GSTZ1	2954	GSTZ1_2954_3	GGTGATTCCATCAATCTTCA	186	303	908	1480	743	378	386	383	1341	1405	302	212	351	235	1772	1266	508	908	269	467	987	1703	390	583
GSTZ1	2954	GSTZ1_2954_4	GTGCCAACCCTGAAGATTGA	477	628	1313	1611	679	624	728	739	1909	1179	386	453	673	619	1789	1557	388	714	560	570	913	1833	292	264
GSTZ1	2954	GSTZ1_2954_5	GAGCAGGAGCTTCGGAAAT	492	597	922	2101	853	868	729	693	1472	1502	481	319	182	721	1843	1157	637	771	411	514	1606	2100	583	796
GSTZ1	2954	GSTZ1_2954_6	GGGTTGGCACCTGCTTCAT	243	289	1061	1321	850	830	279	170	1426	796	642	523	255	323	823	980	351	1439	244	996	1208	2574	562	537
GSTZ1	2954	GSTZ1_2954_7	GTGCCCATCAATCTCATAA	354	273	904	1247	340	416	391	331	1064	1099	232	335	167	468	755	531	368	461	287	406	523	755	353	825
GSTZ1	2954	GSTZ1_2954_8	GCCATCATTGAGTATCTAG	1131	1044	537	507	214	335	415	776	945	881	351	392	846	960	880	625	246	725	507	1154	519	838	324	132
GZF1	64412	GZF1_64412_1	GTCACACAGGTGACCCAGG	419	305	516	1292	632	390	449	477	1384	941	309	464	351	698	993	1498	406	457	108	430	967	1808	209	249
GZF1	64412	GZF1_64412_2	GGAATCCGTGAGACCACTG	1162	584	1650	2877	1032	923	768	634	1577	2057	951	862	437	1585	2659	1997	663	1563	577	674	940	2243	745	478
GZF1	64412	GZF1_64412_3	GTGTGACGTGACAGTCAGCG	219	392	892	1823	213	827	348	899	1571	1332	354	284	533	658	1953	910	622	514	180	694	844	1268	292	404
GZF1	64412	GZF1_64412_4	GCTGAAAAGCTGAAATGTT	919	740	655	1411	740	392	460	849	1544	1619	513	379	613	961	1257	806	295	593	580	826	1256	1705	394	446
GZF1	64412	GZF1_64412_5	GACCAAAGCCCGGACAGGG	529	432	988	1190	659	138	465	363	920	1282	522	261	256	583	1021	931	471	568	246	373	1730	1036	645	319
GZF1	64412	GZF1_64412_6	GGTGTCCGCAAAGACTTCA	477	441	2235	2346	1008	1101	697	543	1976	1888	695	1285	509	1215	2171	1664	732	931	532	683	1761	1830	555	672
GZF1	64412	GZF1_64412_7	GGTACAGGTGGAAGAAGAT	585	299	548	1026	483	609	392	170	924	1119	361	410	127	319	1186	430	521	489	240	289	726	710	204	566
GZF1	64412	GZF1_64412_8	GGCAGCCAGCACTGCCTTG	544	517	1706	2279	1337	748	495	528	1890	2404	743	1149	716	741	2046	1632	683	965	534	1056	1439	1566	786	612
HIC1	3090	HIC1_3090_1	GTTTCTTGCACAGCGCCACG	981	490	1614	1915	773	1007	423	640	1817	2277	544	436	839	1577	2090	1701	555	1026	297	1086	1943	1677	1091	696
HIC1	3090	HIC1_3090_2	GGTTGTCATGCACCACCA	136	240	568	932	431	288	94	355	875	1022	258	380	191	184	743	844	494	235	87	341	556	891	297	262
HIC1	3090	HIC1_3090_3	GATGAAGTCCAGCACCAGG	313	753	1804	2196	856	880	555	605	1358	1684	399	621	390	721	2422	1268	696	1136	447	576	1350	2144	446	747
HIC1	3090	HIC1_3090_4	GCAGACGATGCTGGACACGA	1065	467	1955	3104	1289	627	588	578	2513	2953	870	457	1044	786	2677	1764	957	944	259	908	1594	2184	1046	439
HIC1	3090	HIC1_3090_5	GCCTACCTCAAGTCCCTGG	359	234	685	798	715	337	288	195	869	852	246	256	477	498	947	1545	425	448	214	563	935	460	452	457
HIC1	3090	HIC1_3090_6	GCGGCTACGCGCCCTATGGT	1720	1430	1514	2923	833	326	596	1017	2682	2285	1138	1027	475	995	2343	1300	1071	1248	458	1049	1283	1706	484	807
HIC1	3090	HIC1_3090_7	GGGCTCCGCGGCGCCAGAG	578	540	909	1235	266	351	261	367	1207	592	362	518	432	622	1786	545	500	512	344	561	568	1069	508	410
HIC1	3090	HIC1_3090_8	GCCGCTGCTCCCCTCTTTG	567	481	757	1783	908	608	658	298	1259	729	748	830	238	474	1806	1117	651	1134	311	805	1089	1237	432	690
HIC2	23119	HIC2_23119_1	GAGGCACTGTTGGCAACGGG	780	419	1600	2357	1116	750	1036	666	1842	2247	809	929	687	1363	2365	1210	951	1041	965	815	1271	3421	791	934
HIC2	23119	HIC2_23119_2	GCTGAGCGACAGCCAACA	985	837	1633	1991	550	609	683	536	2330	1404	837	1073	540	692	1373	2450	601	1196	357	454	1808	2207	535	820
HIC2	23119	HIC2_23119_3	GCACGTGGAGACTCACACGG	119	312	395	837	226	113	175	76	439	833	298	264	217	140	607	329	391	441	53	88	467	504	207	307
HIC2	23119	HIC2_23119_4	GCTCGGCTGGCTGGTCGCT	599	524	812	1541	1020	816	737	558	1158	1351	901	637	332	1129	1335	1032	675	659	247	597	652	1057	225	337
HIC2	23119	HIC2_23119_5	GGCTCGCTTGAGTTTGCGG	329	138	496	457	231	289	265	247	479	595	295	181	257	379	584	362	198	291	73	174	362	618	134	386
HIC2	23119	HIC2_23119_6	GAGCCCCTGATACCGAGCT	1015	956	1725	3426	1262	1584	1478	801	2567	2684	1370	1149	1144	1125	2839	2477	1140	1861	988	1600	1972	2505	1486	1222
HIC2	23119	HIC2_23119_7	GCTGAACCAGCAGAGGACCA	951	1466	1327	1952	1564	850	752	946	2803	2834	794	597	891	1230	1966	2396	796	1440	434	642	1818	1790	679	932
HIC2	23119	HIC2_23119_8	GGGCCTACGAGACAGGCAG	1065	938	1261	1079	661	397	844	784	1307	1376	448	310	763	980	1497	924	421	622	468	1041	968	1150	280	274
HNRNPK	3190	HNRNPK_3190_1	GTTTCAGTCCCAGACAGCAG	394	421	1043	1064	519	180	694	836	988	677	90	93	515	725	1124	1172	244	321	532	858	860	1836	358	314
HNRNPK	3190	HNRNPK_3190_2	GCATTCCTGGAAAAGCTTGA	381	268	376	865	307	566	431	272	880	886	87	217	437	471	837	556	168	571	235	457	684	602	184	245
HNRNPK	3190	HNRNPK_3190_3	GGGGCAGTGATTGGAAAAGG	464	316	125	428	38	257	162	183	303	252	74	13	45	243	275	102	64	98	72	270	119	305	22	83
HNRNPK	3190	HNRNPK_3190_4	GATGAAACCTATGATTATGG	205	112	767	689	522	252	239	234	611	686	137	325	225	152	645	485	175	157	119	418	733	447	170	266
HNRNPK	3190	HNRNPK_3190_5	GCTGGGGCAGTGATTGGAAA	884	1366	1477	2123	315	182	587	1182	2011	1410	422	232	892	728	1584	1370	352	888	643	822	976	2024	466	291
HNRNPK	3190	HNRNPK_3190_6	GTGACTTTGACTGCGAGTTG	242	314	84	487	199	445	217	359	370	542	83	143	352	425	712	821	66	465	207	701	264	676	212	22
HNRNPK	3190	HNRNPK_3190_7	GACCTGGAGACCGTTACGA	358	685	440	1397	322	216	937	626	1027	824	55	197	538	1005	967	606	370	511	367	881	902	898	96	204
HNRNPK	3190	HNRNPK_3190_8	GTGCTGATATTGAAACAAT	196	225	257	551	400	142	414	233	783	217	28	243	221	296	348	310	254	238	143	460	307	478	67	26
HNRNPL	3191	HNRNPL_3191_1	GGGGCCTGATTGACGGTG	145	74	542	715	464	146	146	244	585	618	218	361	150	480	853	414	347	192	76	110	396	561	393	358
HNRNPL	3191	HNRNPL_3191_2	GGTGGAAGCAGACCTTGTGG	262	179	389	544	767	423	204	206	505	710	305	333	510	503	823	752	471	537	137	693	419	1004	217	460
HNRNPL	3191	HNRNPL_3191_3	GATGGGTCCAAACTCCTGCA	870	434	1692	2021	845	934	1045	675	1529	1841	698	792	430	1021	1803	1543	1131	1608	582	1065	933	2686	899	1119
HNRNPL	3191	HNRNPL_3191_4	GGCCAAGGCCTCTCTCAATG	308	409	1159	867	646	430	420	526	610	833	221	282	302	420	898	669	602	330	180	827	850	767	331	498
HNRNPL	3191	HNRNPL_3191_5	GAAGAATGGAGTTCAGGCGA	761	217	481	879	646	574	430	573	927	971	540	539	123	817	933	677	426	533	362	343	742	1812	268	394
HNRNPL	3191	HNRNPL_3191_6	GAACACATTCAAGCGTGT	280	323	435	517	319	522	176	274	683	408	209	96	268	190	729	574	227	560	183	133	317	654	162	261
HNRNPL	3191	HNRNPL_3191_7	GTGACCAGCAATGTATATT	4609	3207	772	1095	605	745	1150	987	1432	1275	521	256	1185	2694	1041	1235	446	790	609	1314	681	1508	410	344
HNRNPL	3191	HNRNPL_3191_8	GCGATGCCCTGGAGACTCT	1092	789	1002	1945	833	1178	469	972	2021	1619	608	556	825	845	1625	1148	1068	725	507	827	1801	1879	591	660
HTR1D	3352	HTR1D_3352_1	GGAATACAGTAAACGCAGGA	294	283	1060	1840	470	707	500	453	1134	1128	670	278	347	673	1672	1318	464	725	483	378	1142	1573	389	685
HTR1D	3352	HTR1D_3352_2	GGCCAGTGTGATGACGGAA	670	451	924	2278	1333	1618	647	765	1284	1904	1154	774	570	461	2154	1097	749	807	391	1254	1045	1853	849	607
HTR1D	3352	HTR1D_3352_3	GCTGATGGGCATTACCAAGA	526	298	559	1255	561	384	407	501	1385	1209	209	140	356	692	1196	581	466	623	342	586	749	1126	689	488
HTR1D	3352	HTR1D_3352_4	GAGTACAAAGGCATTGGAG	397	443	877	1093	638	428	694	403	1344	957	348	361	292	1378	1175	848	534	1074	138	662	603	1221	615	264
HTR1D	3352	HTR1D_3352_5	GACGGAAAGGACCACGGCA	540	579	2051	2595	1991	938	634	968	2441	2291	1032	1093	539	1282	2813	1795	1155	1706	687	676	1845	2492	808	1475
HTR1D	3352	HTR1D_3352_6	GCTCAAGATCTCCCTTGCCG	865	640	454	538	228	256	635	276	443	679	196	147	559	645	727	556	566	438	211	552	597	822	409	167
HTR1D	3352	HTR1D_3352_7	GGTATAGGCGATGCTGAT	550	202	540	904	396	372	246	610	927	879	315	187	207	585	1074	731	322	458	394	271	677	967	210	676
HTR1D	3352	HTR1D_3352_8	GAATACAGTAAACGCAGGA	668	502	1157	2240	1161	1061	456	654	1330	2071	648	617	551	1100	1961	2057	576	1152	193	744	2056	1475	650	1086
IBTK	25998	IBTK_25998_1	GGGTACATTACAACTGGA	94	147	500	922	177	433	211	125	732	721	199	200	309	51	1100	1064	218	440	124	110	530	854	509	207
IBTK	25998	IBTK_25998_2	GGCTTGTGGAAGGACTGAA	291	220	885	760	358	179	283	156	969	806	243	244	264	437	879	806	231	311	177	806	1029	1062	271	413
IBTK	25998	IBTK_25998_3	GTATATTCAAGATAAAGA	55	99	368	387	123	142	88	270	275	277	390	186	69	195	263	198	66	247	54	248	342	361	93	95
IBTK	25998	IBTK_25998_4	GACTAAATGGTGGACAACT	559	493	1292	1692	428	528	197	737	1585	1061	625	581	678	843	1392	1099	661	666	554	631	1172	2417	437	378
IBTK	25998	IBTK_25998_5	GTTGTTTGCTAGATCCCAA	655	373	1931	1826	644	433	482	348	1315	1542	659	567	818	411	1285	1786	350	772	487	714	1027	2430	704	583
IBTK	25998	IBTK_25998_6	GCTTTGGATGTCCTTTCTG	568	418	828	1359	347	446	454	313	1293	946	260	173	260	1661	902	801	253	319	329	847	662	1744	188	160
IBTK	25998	IBTK_25998_7	GAAAGACAAAGAGTCTGGA	736	624	1244	2171	740	727	671	549	2507	2141	1152	799	543	1015	1879	1874	653	1144	608	769	1451	1850	729	852
IBTK	25998	IBTK_25998_8	GCTTTGGATCTTGTAATGA	443	534	989	1249	415	255	304	308	961	622	206	561	402	447	980	822	222	294	404	628	575	2005	463	378
IPP	3652	IPP_3652_1	GTGATGTGCAGCTGCAAGT	752	501	1271	1699	720	714	591	743	1669	1513	490	974	576	303	1527	2086	500	517	328	995	1303	2987	459	401
IPP	3652	IPP_3652_2	GGAAAGTTTTAAAGCTCAT	84	55	425	333	162	190	94	229	532	368	162	55	74	296	424	221	93	135	205	117	395	606	312	61
IPP	3652	IPP_3652_3	GTGAACAAAGCTGCAAAGTA	702	426	981	1868	506	706	939	713	1528	1081	450	247	539	1064	1217	1117	573	810	392	997	684	1176	555	602
IPP	3652	IPP_3652_4	GTTTTCTGCAGACATCTA	313	351	1191	1406	472	235	353	233	1423	1320	410	249	380	496	935	1715	506	439	294	312	968	931	194	571
IPP	3652	IPP_3652_5	GTGAAGAGCTTAGCATTG	492	156	1317	1412	629	367	639	578	1565	1215	515	371	379	509	1269	897	333	549	207	447	765	1331	271	378
IPP	3652	IPP_3652_6	GACTTTTAAAGTATATAGA	395	375	698	1492	531	365	520	343	912	650	242	410	237	573	1031	525	258	559	150	360	703	1124	196	237
IPP	3652	IPP_3652_7	GAATTCCAAGAGATCATGGC	138	340	905	1334	520	813	519	304	1427	1453	464	415	418	855	1184	731	397	1113	305	555	1334	1527	371	898
IPP	3652	IPP_3652_8	GATTTGGGCCAAGATGAGTT	894	582	1297	2060	1157	1107	520	701	2400	2112	894	615	437	683	2365	1436	1003	974	324	758	1566	2332	675	800
IVNS1ABP	10625	IVNS1ABP_10625_1	GAACTGGCCACTTTTCCTCA	707	932	2320	2551	1119	1324	741	788	3030	1912	955	620	1063	1254	2969	2676	1041	757	597	1222	1625	3962	813	779
IVNS1ABP	10625	IVNS1ABP_10625_2	GCTTATGGCCATTCTCACG	629	315	1335	1806	564	638	370	269	1360	1470	633	319	627	561	1666	1471	699	479	150	357	944	3378	323	517
IVNS1ABP	10625	IVNS1ABP_10625_3	GTGCCTGGCTGTGCTGGA	517	452	487	1197	730	451	707	792	718	799	518	121	277	638	619	780	314	620	213	680	380	570	297	227
IVNS1ABP	10625	IVNS1ABP_10625_4	GCTGATCACAAGCTGCTTGA	951	996	1542	2797	613	892	703	872	1960	2254	620	863	523	1116	2312	2060	471	1281	340	1518	1805	2986	749	806
IVNS1ABP	10625	IVNS1ABP_10625_5	GATTATTTACTGTCTAGAA	124	222	364	614	34	139	118	216	774	818	303	153	63	164	417	723	109	115	189	77	378	824	272	112
IVNS1ABP	10625	IVNS1ABP_10625_6	GTATATAATTTGCCATTGCT	242	223	259	571	124	147	62	125	510	611	256	341	281	1037	766	615	223	183	166	322	405	949	182	120
IVNS1ABP	10625	IVNS1ABP_10625_7	GGGTGCAGCGTAGCATCT	279	213	504	507	216	249	285	238	341	406	226	177	103	301	703	364	70	257	111	132	180	949	37	213
IVNS1ABP	10625	IVNS1ABP_10625_8	GACAGTCTGGAAGAGCTGA	1117	616	2120	3204	1077	1379	854	1458	2581	2714	927	562	693	2004	3257	2647	690	1314	711	1060	1557	2302	1163	998
KARS	3735	KARS_3735_1	GAATCCTGGTAAAACCAAGA	536	377	837	1222	859	372	569	685	1282	1026	728	332	408	587	1402	1323	302	742	606	463	799	1363	474	512
KARS	3735	KARS_3735_2	GACTGACATCACCTTAAAGG	437	340	1051	1734	571	876	420	312	1184	1007	447	422	283	862	1331	1345	511	890	212	538	707	2845	492	331
KARS	3735	KARS_3735_3	GAGACATAATTGGAGTTCAG	290	282	794	1333	478	491	329	519	627	1107	501	546	359	210	1240	1074	503	732	154	798	968	1346	306	306
KARS	3735	KARS_3735_4	GAGGCCAAAGTGAAGATG	1157	898	1093	1865	814	470	630	956	1363	1773	454	307	1094	1420	2103	1426	513	670	594	953	1299	2022	470	442
KARS	3735	KARS_3735_5	GAAGAAAGTAGCAGAGAAGG	279	128	90	156	120	7	230	123	125	67	49	152	76	291	124	297	87	173	76	104	37	327	88	23
KARS	3735	KARS_3735_6	GTGAGTGAGATGTCTACA	403	327	482	833	261	312	378	356	722	579	88	52	379	445	576	275	175	304	194	436	431	631	323	328
KARS	3735	KARS_3735_7	GAGGTAACATATGCAAACA	1921	984	1796	3257	1772	819	831	1153	3000	2724	939	669	829	1558	2478	2330	1100	1583	604	1220	1548	2633	617	1227
KARS	3735	KARS_3735_8	GAGATCGTGATAGTCTGCAT	2007	1503	1287	1733	590	593	1070	1075	1915	1891	993	1068	1226	1436	1724	1528	575	455	853	2105	1313	2757	578	352
KATNB1	10300	KATNB1_10300_1	GATGGACCACAGGTTGACG	392	487	936	2043	678	572	379	742	989	1156	400	235	460	1088	1540	1302	417	1373	179	1648	1467	1802	439	426
KATNB1	10300	KATNB1_10300_2	GTCACCAGGACTGGCACGG	1097	640	617	1154	412	389	539	726	982	1475	449	419	915	645	976	1009	348	539	447	612	668	872	472	539
KATNB1	10300	KATNB1_10300_3	GGTGTGGATATCAGCAGGG	583	541	663	858	455	299	254	372	900	608	223	190	254	621	575	891	333	623	140	562	590	479	291	188
KATNB1	10300	KATNB1_10300_4	GACGGCTGCTGCCTGTACAG	647	629	1724	2063	818	463	782	895	1758	1438	565	437	514	832	1345	1314	487	973	181	1064	1134	1431	388	651
KATNB1	10300	KATNB1_10300_5	GCGTCAGATCCACCACGT	483	243	566	816	360	126	259	347	1197	637	321	324	148	886	1081	1397	366	439	393	495	1154	860	651	402
KATNB1	10300	KATNB1_10300_6	GCCAGCAACGTGTCCTCAC	191	75	336	669	66	114	375	103	472	867	182	122	155	104	231	449	318	285	92	191	278	213	175	57
KATNB1	10300	KATNB1_10300_7	GACGGGCCACACATCCCCAG	1097	896	2608	4014	2669	1303	1569	1483	3573	2791	955	983	1346	1696	3772	2161	1328	1350	1217	2000	3420	5041	1153	1213
KATNB1	10300	KATNB1_10300_8	GACTGCCGCGTCAACCTG	1588	1422	2849	4579	2132	1257	1755	1533	4068	4200	1612	1190	1781	3424	4250	3739	1228	2090	1388	1617	4220	4190	1393	1643
KBTBD11	9920	KBTBD11_9920_1	GAGCCTGGCCAACTGCTACG	1768	1178	3699	4851	2660	1536	1580	1882	4696	3555	1580	1308	993	1971	4408	3699	2203	2905	1285	1874	3288	4176	1558	1646
KBTBD11	9920	KBTBD11_9920_2	GAGCTGACGCGGCTGCCCGA	1431	961	3689	4703	2545	1904	1623	1586	4871	4219	2120	1124	1349	2068	4870	3119	1858	2808	1041	1889	2689	3711	2099	1784
KBTBD11	9920	KBTBD11_9920_3	GTCTACTGCTTCCACGCGG	329	119	825	387	249	266	141	306	929	486	266	379	201	799	806	351	532	477	196	352	330	1023	314	326
KBTBD11	9920	KBTBD11_9920_4	GCTGAGGCGAGGGACTGCGG	249	179	148	381	499	312	175	131	473	182	141	168	153	122	264	304	180	286	176	257	203	423	127	234
KBTBD11	9920	KBTBD11_9920_5	GTTGGCCAGGCTCAGCTG	346	578	887	1053	1028	943	447	370	1184	1257	460	492	252	1069	1401	1032	637	1015	214	587	760	1527	715	278
KBTBD11	9920	KBTBD11_9920_6	GCCTACAGCGGGCGCATGG	277	180	1248	1491	508	590	270	227	1407	805	769	311	358	519	1270	829	483	399	243	271	858	967	310	521
KBTBD11	9920	KBTBD11_9920_7	GGGCACGCGCGCTCCTCAG	334	304	995	1223	925	651	814	327	1780	1392	545	386	240	780	1386	953	735	791	411	669	1094	1234	524	476
KBTBD11	9920	KBTBD11_9920_8	GGCGTGCGGCCCGACAACG	1160	1354	1964	2308	667	876	1185	535	1865	2299	854	589	867	1584	2147	1444	651	673	712	1241	1381	2111	1004	418
KBTBD12	166348	KBTBD12_166348_1	GCTTTTGAAGCAAGTCAGAT	735	593	1433	1500	368	431	810	487	1452	1120	373	446	433	770	1345	1479	524	426	163	403	755	1163	513	321
KBTBD12	166348	KBTBD12_166348_2	GTGCTGTTGGGGTGTCTTGA	357	310	1361	1536	929	505	405	482	1735	1026	546	302	459	533	1534	1147	501	667	330	566	704	1703	599	519
KBTBD12	166348	KBTBD12_166348_3	GACTACTTGAATGTAATCAA	326	365	522	1520	292	679	288	232	996	974	437	296	508	371	1350	1365	224	581	315	585	972	984	310	457
KBTBD12	166348	KBTBD12_166348_4	GATTTAGAGAGTGCTGTT	377	319	416	1109	546	547	251	336	1032	504	360	263	228	420	887	610	545	261	261	338	576	750	278	548
KBTBD12	166348	KBTBD12_166348_5	GTCCAGAATGCTCTCTTCTC	365	339	787	1131	284	541	202	451	940	1289	566	395	238	708	1458	821	429	780	218	561	734	1217	352	228
KBTBD12	166348	KBTBD12_166348_6	GCATTGGCAACAATTCTTC	394	165	777	1113	562	384	159	362	1370	947	493	463	378	472	1006	765	386	552	254	207	651	729	378	477
KBTBD12	166348	KBTBD12_166348_7	GAAATTTCCTTGCCACAGAC	894	777	634	1150	620	441	343	452	1240	939	323	284	403	706	854	781	263	229	369	499	1135	1306	426	327
KBTBD12	166348	KBTBD12_166348_8	GAAGCATTGTGTTCCTTCTT	521	278	1447	1730	515	697	304	304	1243	1387	622	337	171	633	1471	1563	480	752	158	218	1313	2044	458	302
KBTBD13	390594	KBTBD13_390594_1	GAGCACTGTGGCTTCTTCCG	857	488	1017	1176	1125	537	764	371	1554	903	611	771	299	445	1651	1224	659	1135	268	482	977	1425	844	667
KBTBD13	390594	KBTBD13_390594_2	GGACGAGGAAGAGGACGCG	628	831	1426	1420	762	747	726	684	1591	1331	903	855	717	1119	1953	1491	750	1156	759	732	1025	1971	831	713
KBTBD13	390594	KBTBD13_390594_3	GCGCAGTTGTCCGACGTG	648	677	1006	1408	801	715	1111	708	1139	1352	787	378	545	973	1797	1658	890	796	477	670	1221	2293	398	620
KBTBD13	390594	KBTBD13_390594_4	GATGAAGAGCGCGGCACTG	1232	822	1495	1748	754	1104	1179	1394	3046	2622	714	505	745	869	2057	2282	1060	1125	745	1102	1793	2084	684	1260
KBTBD13	390594	KBTBD13_390594_5	GCCGCGCAGCACCTGCAGCG	237	226	449	709	431	150	415	347	843	648	253	220	186	464	826	782	264	368	105	310	378	572	360	138
KBTBD13	390594	KBTBD13_390594_6	GGCCGCAGGGCCGCCACGT	195	330	501	751	378	205	300	147	918	618	226	70	254	367	552	276	294	285	71	267	219	541	277	169
KBTBD13	390594	KBTBD13_390594_7	GCGCGGGTCTCCCGCATGC	64	12	93	33	57	122	77	49	227	168	20	135	13	241	197	121	11	116	53	20	45	164	87	95
KBTBD13	390594	KBTBD13_390594_8	GCCCGCGCCCGGCTTCCTGG	492	267	466	570	289	439	433	333	539	549	179	203	523	527	431	644	396	227	186	569	423	454	374	153
KBTBD2	25948	KBTBD2_25948_1	GTTATTATTATCTGTAAGG	117	17	196	311	74	136	67	190	475	96	39	3	57	72	189	357	112	356	94	223	117	227	161	44
KBTBD2	25948	KBTBD2_25948_2	GACTTGGGATGACTAAAG	747	466	915	1593	786	509	353	333	1168	966	426	279	191	568	1128	1455	663	599	419	374	562	514	398	320
KBTBD2	25948	KBTBD2_25948_3	GAATATGCTGTGTCATTGT	412	620	1177	1690	655	443	314	547	1586	1481	379	380	502	893	1397	807	456	443	428	737	913	2345	583	292
KBTBD2	25948	KBTBD2_25948_4	GCTGATCTCTTCAGTTGTG	381	461	861	1515	566	392	440	272	1212	1015	544	477	316	460	1264	1031	555	996	151	319	822	3071	389	1481
KBTBD2	25948	KBTBD2_25948_5	GACATTCCTCAGGTGTACAT	1009	601	1975	2811	1079	673	521	749	2222	2093	817	578	462	1505	2537	1741	1036	1011	576	1067	2282	3838	491	1071
KBTBD2	25948	KBTBD2_25948_6	GGCAGCATCGACATTCCTC	207	153	717	649	67	322	174	361	624	584	377	136	209	525	1063	708	302	308	181	154	437	429	379	378
KBTBD2	25948	KBTBD2_25948_7	GAAACAGCTTGCTTCCTAC	482	433	382	532	183	263	372	232	925	532	257	113	449	515	728	576	377	449	280	377	472	343	477	255
KBTBD2	25948	KBTBD2_25948_8	GTTCACTGCTGTGTATCATC	15	94	250	603	139	370	422	163	393	600	158	14	23	54	142	354	251	281	34	28	159	578	79	217
KBTBD3	143879	KBTBD3_143879_1	GCATGATCAAACAAACTGG	374	131	589	858	511	107	574	293	541	1166	237	156	239	159	1016	922	457	480	237	541	563	1239	195	391
KBTBD3	143879	KBTBD3_143879_2	GTTATGTTTAGTCCAACTA	214	257	479	1015	706	319	119	234	564	445	329	156	315	441	989	933	448	412	277	554	606	1073	423	446
KBTBD3	143879	KBTBD3_143879_3	GAGATTACATCAGTTATCTG	597	698	1179	2456	931	799	596	778	1769	1505	786	719	1027	1582	1463	1461	626	1275	900	1471	2081	2522	854	813
KBTBD3	143879	KBTBD3_143879_4	GTGGATGGTCGAGCATCA	209	165	557	906	563	295	241	172	675	322	374	111	250	163	561	479	107	243	149	372	483	750	214	358
KBTBD3	143879	KBTBD3_143879_5	GTGTGTGCAAGGTTCTGG	194	96	260	719	519	267	191	106	529	735	85	286	88	420	421	654	433	548	103	774	396	1139	285	287
KBTBD3	143879	KBTBD3_143879_6	GATTTCTTAGAGATGAATTT	963	780	807	1901	475	561	232	765	1141	2166	516	360	472	1120	1501	1204	441	820	292	742	1596	1171	789	725
KBTBD3	143879	KBTBD3_143879_7	GTCCATGATCTTCTGATACA	217	265	491	621	76	459	392	254	429	454	221	159	176	260	601	893	174	221	106	229	358	740	125	304
KBTBD3	143879	KBTBD3_143879_8	GGAGTACTACAGAAATGTC	325	108	219	443	150	175	95	165	906	421	411	134	54	242	232	362	293	311	132	92	445	548	218	412
KBTBD4	55709	KBTBD4_55709_1	GTGTTCTCAGAACCCAACAG	673	170	774	897	306	377	468	478	725	827	246	238	302	759	909	908	314	327	379	188	229	1049	255	121
KBTBD4	55709	KBTBD4_55709_2	GAAGCAGCTCTGAGCTGAG	161	256	472	1039	273	333	162	273	733	949	252	219	183	198	608	506	635	570	277	534	598	568	286	321
KBTBD4	55709	KBTBD4_55709_3	GCCAGCCACATCACCTGA	666	569	1445	1837	858	727	845	636	1704	1678	915	569	917	985	2347	1128	783	742	496	1022	1118	1883	556	591
KBTBD4	55709	KBTBD4_55709_4	GCTGATGTCACCATTTCGG	283	307	469	1695	664	346	505	360	1358	820	439	466	374	454	1434	955	737	788	291	312	491	1285	403	470
KBTBD4	55709	KBTBD4_55709_5	GCCCAGCTGCAGAATACAG	717	569	898	1889	383	603	324	574	948	1244	914	518	241	690	1491	925	582	423	342	746	986	1387	648	293
KBTBD4	55709	KBTBD4_55709_6	GGCCCGCACAGTGCAAGT	784	502	1180	2303	805	491	584	479	2752	1611	758	1111	653	1414	1864	1173	591	734	485	598	1558	2853	526	514
KBTBD4	55709	KBTBD4_55709_7	GAGTTGCAGGAAATTTATG	537	706	1628	2678	720	932	411	608	1286	2602	1200	935	609	1681	1973	2675	840	1021	661	1682	1804	3252	731	415
KBTBD4	55709	KBTBD4_55709_8	GTTCTGGGACGCAGCCATA	1249	817	682	800	144	473	379	372	933	776	485	427	385	589	803	767	271	523	612	1167	496	2080	160	182
KBTBD6	89890	KBTBD6_89890_1	GAGCAGACAGTGTGCCATG	1421	1685	3750	5274	3496	2347	2189	1900	4738	6579	2001	1285	1084	2783	7102	5755	2446	2653	1463	2771	4682	5676	1996	1931
KBTBD6	89890	KBTBD6_89890_2	GCGTACAGGCGCTCCACGT	625	723	1175	2303	1018	1093	1108	906	2065	2110	1154	747	502	898	2175	1486	912	998	773	400	1293	2041	457	516
KBTBD6	89890	KBTBD6_89890_3	GTGGGTTTGTGAATCTTCTT	131	128	513	651	233	313	178	110	341	479	65	35	140	211	588	161	207	558	158	161	356	556	85	31
KBTBD6	89890	KBTBD6_89890_4	GCCGCGGCCAGCACATTG	1176	747	1948	2364	1489	690	959	716	2159	2829	925	834	602	1519	2982	1703	867	698	520	1090	1696	1973	1106	751
KBTBD6	89890	KBTBD6_89890_5	GCGCAGGACAGCCAGCAGCT	496	590	1247	1313	1012	831	509	833	1598	1342	954	548	606	776	1818	1291	698	592	447	1133	555	1846	330	538
KBTBD6	89890	KBTBD6_89890_6	GTGGGTTTGTGAATCTTCT	127	69	417	802	331	463	110	162	412	687	103	142	95	123	556	587	191	500	98	108	349	760	97	154
KBTBD6	89890	KBTBD6_89890_7	GTGTATGAATATGATATTAG	376	83	258	779	239	324	198	494	640	466	73	270	347	35	614	233	409	215	87	91	550	384	220	437
KBTBD6	89890	KBTBD6_89890_8	GAGACCAATGGATTAATAT	270	429	1096	1188	698	459	278	334	898	732	369	352	244	504	1603	621	564	330	219	380	661	1786	348	481
KBTBD7	84078	KBTBD7_84078_1	GAAGGCGTCTGCAAACTTG	1075	1202	1478	2122	824	1088	839	663	2781	2362	1024	1098	664	1286	2442	1828	753	1186	513	1023	1607	2511	556	1122
KBTBD7	84078	KBTBD7_84078_2	GTTGCGATTGCAGGAAAAG	1649	1459	1409	2013	741	539	612	694	2199	1006	683	629	748	2019	1819	985	528	1068	509	541	1718	1839	439	848
KBTBD7	84078	KBTBD7_84078_3	GAATGGGTTCAATTCGGG	358	77	345	538	185	294	122	205	765	677	213	335	87	306	514	482	188	378	81	329	389	669	134	269
KBTBD7	84078	KBTBD7_84078_4	GCGTACAGGCGCTGCACAT	408	289	793	1074	226	388	596	552	1121	942	432	254	440	639	1281	1925	681	590	347	334	709	672	437	343
KBTBD7	84078	KBTBD7_84078_5	GAGGGCTTGGAAATCCTCTT	63	235	660	921	661	766	252	302	1617	989	371	240	366	612	1061	919	443	731	277	649	787	1177	308	313
KBTBD7	84078	KBTBD7_84078_6	GCGTAGGACAGCCAGCAGCT	395	346	531	499	368	203	305	315	678	595	220	539	305	289	637	410	100	397	217	280	421	633	88	146
KBTBD7	84078	KBTBD7_84078_7	GTGGTGGGAGGCGGCCCAAG	132	276	261	117	163	39	288	143	216	294	150	21	15	352	247	419	51	257	102	54	258	333	87	61
KBTBD7	84078	KBTBD7_84078_8	GAGGGCTTGGAAATCCTCT	261	309	1164	1241	972	385	697	441	1664	1412	623	600	263	1137	1301	972	389	697	335	344	927	2318	387	580
KBTBD8	84541	KBTBD8_84541_1	GGTGTTGAAGCTGAATCGA	499	560	1393	1705	845	547	843	1109	1239	1508	818	633	590	1201	1406	1165	656	649	347	587	1234	1980	625	658
KBTBD8	84541	KBTBD8_84541_2	GATCATATACTTAGCACAT	265	373	999	1161	497	427	455	298	917	1032	482	679	281	1353	1140	1405	694	668	154	473	728	1132	326	297
KBTBD8	84541	KBTBD8_84541_3	GCTATAGCCTGTGCAAACTG	493	585	1293	2303	652	783	672	551	2093	1721	707	426	520	1069	2855	1683	560	1114	436	519	1383	2440	872	512
KBTBD8	84541	KBTBD8_84541_4	GTGAACAAGGCTTGAACAT	212	307	1155	1419	159	484	181	354	791	1253	393	862	143	571	1244	1554	522	380	124	635	965	1625	515	265
KBTBD8	84541	KBTBD8_84541_5	GTCTAGTATACTTATCAGT	229	49	422	440	165	186	169	238	369	461	174	93	119	155	508	589	90	192	23	110	418	250	385	207
KBTBD8	84541	KBTBD8_84541_6	GACCCCAATAGAATTCTGT	564	745	1312	2047	727	581	864	631	1408	1649	665	545	469	1240	1450	1085	849	553	858	851	1463	2130	744	1182
KBTBD8	84541	KBTBD8_84541_7	GTACAGCCATTGGTGTTGGA	601	332	904	2083	741	461	401	410	1321	1375	579	303	201	525	1976	935	651	487	267	1058	640	2456	400	473
KBTBD8	84541	KBTBD8_84541_8	GGTGGAATTTTCTCTATAA	70	334	634	584	109	230	123	100	447	459	244	242	87	141	438	764	256	295	55	300	238	405	109	201
KCTD10	83892	KCTD10_83892_1	GCTTCCCACAGCGGTCAATG	1566	1941	2340	3228	1149	784	959	1344	3251	2449	846	415	1364	2093	3662	2115	1168	1210	1223	1917	3037	3074	917	677
KCTD10	83892	KCTD10_83892_2	GCAGCTCCTCGATCTCCCGG	664	403	846	986	365	245	385	303	746	697	308	81	265	217	1141	872	558	355	115	467	347	606	100	428
KCTD10	83892	KCTD10_83892_3	GATCTCCCGGCGGCTCTC	961	760	1089	1387	839	656	818	889	1969	1429	380	515	399	1175	2229	926	782	846	432	629	1148	1323	673	714
KCTD10	83892	KCTD10_83892_4	GCCAAGTACTACCTAGTCCA	646	845	1590	2226	883	546	550	915	1872	2109	653	1000	569	871	1602	1576	621	1286	1137	1065	1967	2094	903	1002
KCTD10	83892	KCTD10_83892_5	GGGGATGAAATCTGCTGC	43	242	395	412	87	87	199	253	144	1645	74	47	66	483	257	317	203	310	69	29	154	797	441	144
KCTD10	83892	KCTD10_83892_6	GATCCTCATTGACCGCTGT	770	964	906	1431	418	774	801	897	1872	1438	754	457	611	1056	1174	1966	607	849	525	888	1237	1708	335	212
KCTD10	83892	KCTD10_83892_7	GTACTACCTAGTCCAAGGCC	116	69	218	372	120	58	126	181	316	538	160	118	117	164	349	276	125	152	18	148	443	541	133	60
KCTD10	83892	KCTD10_83892_8	GCATGGTGGTATAGTAGA	670	597	622	534	23	131	181	47	704	214	255	98	261	567	603	473	69	124	182	368	534	281	15	161
KCTD9	54793	KCTD9_54793_1	GACGCAAGTAGTTCAAAA	1468	1077	1729	3510	1292	1097	800	905	2326	1900	1093	950	884	1420	2125	1394	771	1124	661	1108	2019	2930	845	918
KCTD9	54793	KCTD9_54793_2	GACGCAAGTAGTTCAAAAT	439	299	681	1057	503	322	395	492	832	985	249	231	190	278	875	645	504	347	77	1224	304	1051	164	135
KCTD9	54793	KCTD9_54793_3	GTTAGGATTCCACACAGAC	221	60	152	311	95	80	10	69	249	340	148	333	99	354	244	400	159	119	34	115	337	625	62	176
KCTD9	54793	KCTD9_54793_4	GGAATCCTAACAATCCCTC	83	190	580	304	422	152	162	167	284	480	131	489	138	271	347	226	472	520	71	188	394	632	154	354
KCTD9	54793	KCTD9_54793_5	GTTCGAAGTACTCAGGACTT	142	60	114	113	50	15	160	219	87	30	47	0	178	56	159	54	57	83	11	170	29	91	165	28
KCTD9	54793	KCTD9_54793_6	GACAGATTCTAAGCCTCCTG	618	451	1260	1855	952	730	394	561	2210	1309	589	846	275	762	2397	1289	1032	1109	440	979	1042	1832	1122	696
KCTD9	54793	KCTD9_54793_7	GCATGTGCAAGATTACAG	94	119	286	554	386	190	189	92	239	385	65	30	22	200	632	467	160	173	98	322	490	437	277	116
KCTD9	54793	KCTD9_54793_8	GAAGAACTGTAACCTCAG	96	177	191	235	80	80	105	215	225	505	161	143	127	479	340	857	72	93	95	376	727	538	42	268
KDM2A	22992	KDM2A_22992_1	GCTACTATGAGACCCCAG	742	550	1152	1738	486	410	338	348	738	1410	516	508	460	689	1008	1025	459	363	287	700	935	1444	148	531
KDM2A	22992	KDM2A_22992_2	GATTGTGTCAGGAGCCAGA	826	640	1614	2936	1434	775	636	853	1811	2729	660	796	688	1445	2070	1685	826	1090	352	876	2057	3240	530	432
KDM2A	22992	KDM2A_22992_3	GCCTCACAGGTGTTAACCG	845	499	789	1539	385	244	350	492	937	766	273	217	586	507	1045	993	151	686	351	1037	746	643	511	444
KDM2A	22992	KDM2A_22992_4	GTCCTCCTGGTAGCACTT	521	403	693	1171	202	94	364	571	1117	1309	220	146	480	724	808	939	227	370	240	490	765	1215	314	294
KDM2A	22992	KDM2A_22992_5	GCTCCTGACACAATCGGGG	499	927	767	903	425	358	894	736	1391	749	149	256	907	1229	1638	604	187	551	494	941	637	1511	122	361
KDM2A	22992	KDM2A_22992_6	GCCTGTGTGCAAGGAGAGTG	578	626	1788	2567	530	619	440	756	1450	2115	644	401	884	881	2937	2089	549	877	814	1263	1671	2189	862	571
KDM2A	22992	KDM2A_22992_7	GACCGAGTCACCATACCC	334	301	405	644	221	231	136	274	285	327	110	94	244	820	596	276	130	206	46	450	510	489	33	52
KDM2A	22992	KDM2A_22992_8	GGACTGCTTCATGCGTCC	58	13	13	140	55	14	21	113	16	150	145	109	29	10	44	25	18	48	5	5	6	47	15	9
KDM2B	84678	KDM2B_84678_1	GATATTTCGAGAAAAGGA	448	619	1379	2118	1106	733	276	822	2003	1172	648	705	370	1087	2064	955	828	606	271	913	1028	1677	383	623
KDM2B	84678	KDM2B_84678_2	GGAAAACATGGTACCAAA	147	82	148	492	256	52	160	229	373	284	97	172	48	349	372	354	305	134	146	126	544	245	163	95
KDM2B	84678	KDM2B_84678_3	GATTCCTGGCTGGAGATGG	724	440	1012	1477	914	662	497	498	1593	1998	760	809	778	1081	1686	1095	1004	1421	445	526	1008	2731	497	894
KDM2B	84678	KDM2B_84678_4	GACGAGAACGAGGACTTGT	885	956	2441	2806	1002	628	549	679	2786	2361	1593	1272	655	1538	2991	2053	1107	1585	388	1319	2486	2918	1004	914
KDM2B	84678	KDM2B_84678_5	GTAGACCTGGTGGACTGGG	467	524	1362	1795	601	219	401	528	1560	970	349	227	537	683	1808	1556	603	1116	659	784	978	2217	489	605
KDM2B	84678	KDM2B_84678_6	GTAGACTCTTTGGTGTTCGG	203	247	458	713	574	510	277	298	629	626	273	336	60	394	935	396	442	361	140	239	902	772	259	288
KDM2B	84678	KDM2B_84678_7	GAGTTCAGCCACACCAAGC	310	521	617	1102	333	734	358	385	732	926	134	169	397	513	623	503	279	201	408	562	331	992	454	285
KDM2B	84678	KDM2B_84678_8	GACTTCGTGCACGCCATGGA	1810	1371	3243	4890	2393	1981	1644	1569	4201	4303	2995	1411	1140	2154	5350	3789	1946	2048	1172	1520	2355	4841	1425	1773
KEAP1	9817	KEAP1_9817_1	GTGTAGGCGAATTCAATG	531	531	606	1046	540	533	449	604	536	955	435	606	415	813	1764	822	279	636	719	695	1116	1335	133	162
KEAP1	9817	KEAP1_9817_2	GCACCGTTCATGACGTGG	172	91	253	566	313	165	71	94	780	561	193	154	67	299	621	375	121	123	33	222	118	544	196	98
KEAP1	9817	KEAP1_9817_3	GTACGACTGCGAACAGCGA	297	291	1013	1007	421	530	421	332	1081	812	437	325	524	790	1597	1137	265	456	320	478	813	968	224	287
KEAP1	9817	KEAP1_9817_4	GGCCGCCTGATCTACACCG	182	179	536	487	320	503	152	300	717	1012	183	124	184	273	446	461	171	246	131	354	559	784	125	130
KEAP1	9817	KEAP1_9817_5	GTTGAAGAACTCCTCTTGCT	405	328	755	931	265	135	128	193	777	691	196	314	355	115	993	432	260	256	217	332	319	1371	568	355
KEAP1	9817	KEAP1_9817_6	GGTCGTCCCGGCTGATGA	665	448	754	1246	598	443	463	259	1184	1204	1099	696	501	312	1499	710	518	1051	357	714	1184	1708	313	461
KEAP1	9817	KEAP1_9817_7	GCTCGTTCATGATGCCAA	510	286	889	1432	370	225	433	340	1421	1114	668	522	373	1519	1470	1259	479	419	325	562	1065	1227	243	251
KEAP1	9817	KEAP1_9817_8	GAACGTGCGCTGCGAGTCCG	958	462	1725	2197	1412	984	946	1153	2441	2973	1047	642	615	977	2416	1493	607	1006	792	993	1796	2325	941	774
KIF11	3832	KIF11_3832_1	GAAATTACAGTACACAACA	362	347	686	793	977	379	243	435	1096	270	464	47	296	460	1104	1132	396	400	202	401	1260	1608	260	257
KIF11	3832	KIF11_3832_2	GACCCTTCCCAAAGTCAACA	218	129	344	586	540	123	539	90	843	204	187	48	164	350	311	362	246	365	260	94	667	639	240	200
KIF11	3832	KIF11_3832_3	GAATTGGACAAACAACACTT	397	126	410	364	175	126	271	260	910	507	154	42	69	426	577	885	81	542	92	162	421	491	212	207
KIF11	3832	KIF11_3832_4	GACCATTTAATTTGGCAGAG	360	307	888	674	966	295	237	395	704	598	395	378	263	426	669	1171	269	339	288	1143	1096	1311	617	375
KIF11	3832	KIF11_3832_5	GTTAGTTTAGATTCTCGATA	94	117	98	365	282	101	135	176	254	102	140	95	33	132	338	428	299	169	292	86	582	346	54	257
KIF11	3832	KIF11_3832_6	GATTCTCGATAAGGAACATG	628	228	506	414	334	58	265	226	654	200	173	123	244	669	729	845	200	741	335	137	682	704	288	288
KIF11	3832	KIF11_3832_7	GAACTTCACAACTTATTGG	150	92	411	178	204	293	32	27	339	187	166	50	88	186	192	746	36	138	313	31	241	193	82	101
KIF11	3832	KIF11_3832_8	GAAGTTAGTGTACGAACTGG	124	75	499	359	323	119	292	173	460	219	59	237	224	477	355	507	221	519	371	319	340	527	118	279
KLHDC2	23588	KLHDC2_23588_1	GAACTATGGATCTACAACA	409	343	1809	3238	1353	709	516	553	2230	2308	1139	1046	583	1086	2918	2693	777	1658	652	649	1392	2422	1148	794
KLHDC2	23588	KLHDC2_23588_2	GCACAGCTTCCTGACATAGA	282	395	1561	1853	626	761	651	633	1152	1025	541	474	523	635	1683	1571	573	831	465	981	1555	1802	487	776
KLHDC2	23588	KLHDC2_23588_3	GGGTGCTGTACTTGTTTGG	423	163	801	1018	552	95	348	265	905	661	251	189	164	711	573	840	164	185	152	854	604	1190	282	187
KLHDC2	23588	KLHDC2_23588_4	GCCCGTCGCTGACGGCTACG	554	614	1127	1783	1049	982	729	806	1769	2025	705	431	602	1466	2634	1305	443	833	449	700	803	2498	844	413
KLHDC2	23588	KLHDC2_23588_5	GCGGGGCAGGCAAGCTCCA	379	83	234	138	137	61	170	149	203	144	67	44	146	110	356	240	188	234	53	122	320	193	84	110
KLHDC2	23588	KLHDC2_23588_6	GTGGCCGCTGCGCTCAGCG	114	162	402	1035	377	348	494	563	625	748	119	36	353	281	527	677	131	216	116	205	507	325	261	173
KLHDC2	23588	KLHDC2_23588_7	GCCGCCCCAGACGAACATG	1142	1048	4276	5099	2100	1693	1903	2092	4171	5196	1497	1502	1603	2420	5468	4651	2258	2823	1060	2044	3529	6057	2365	1821
KLHDC2	23588	KLHDC2_23588_8	GGAATTCCTCCATCATCAA	399	355	1122	1504	650	464	295	570	1529	1635	451	307	533	675	1499	1607	342	725	106	505	1081	1725	475	661
KLHDC3	116138	KLHDC3_116138_1	GGATGGCAGACTTCACCG	223	306	422	972	553	245	331	315	765	522	256	295	325	138	684	570	424	990	210	532	841	551	261	403
KLHDC3	116138	KLHDC3_116138_2	GGACTCTTATCTGTACAA	438	384	505	1015	1095	679	275	350	971	1070	353	233	112	409	749	899	650	537	365	410	624	723	459	669
KLHDC3	116138	KLHDC3_116138_3	GAGTGTCCATAGCGCATGT	313	276	476	812	346	596	231	167	754	944	324	185	197	629	557	837	493	397	194	421	763	1142	407	424
KLHDC3	116138	KLHDC3_116138_4	GGAAGTCCCTCCAGCGTGC	360	155	352	831	410	342	229	154	614	505	91	133	148	348	832	584	331	606	136	256	541	735	216	580
KLHDC3	116138	KLHDC3_116138_5	GCGGGCGGAATGACACCGA	880	623	1220	1989	1460	854	795	931	2017	1631	800	346	324	1240	2648	1582	652	511	678	475	1126	1396	545	415
KLHDC3	116138	KLHDC3_116138_6	GGTGAAGTCTGCCATCCGT	434	268	1177	1041	546	531	510	371	1209	1545	267	786	470	365	1473	1753	1125	1048	312	630	946	1651	585	620
KLHDC3	116138	KLHDC3_116138_7	GGCAGCCCTGCACGCTGGA	537	757	1260	2527	1340	1019	908	896	2703	1996	831	821	620	1390	2157	1511	1198	957	457	1255	1480	2282	915	685
KLHDC3	116138	KLHDC3_116138_8	GTGTCAGGGACAGTTCCTG	371	120	270	222	440	353	437	148	315	197	100	64	455	456	353	404	365	180	108	240	121	610	183	97
KLHL1	57626	KLHL1_57626_1	GAAGGCACGCTGCAGCAAGA	2724	1781	3476	6339	2383	1834	2172	2439	4723	4474	1529	1262	1591	1819	5292	4218	1971	2314	1189	2219	3345	5959	1812	1687
KLHL1	57626	KLHL1_57626_2	GTTCTGCAAGAGCTCAAAG	1052	938	4173	3641	2187	1689	975	1101	3540	4133	1780	1432	743	1747	4334	2942	2125	2406	825	1771	2914	5478	1793	2014
KLHL1	57626	KLHL1_57626_3	GCAGCAAGAAGGTTCTCAA	526	448	1178	1882	549	367	299	564	1048	840	562	260	377	862	1519	1167	415	1155	324	586	578	1167	491	669
KLHL1	57626	KLHL1_57626_4	GCCAGGACTCTCTTCTACG	881	731	747	805	871	333	616	457	881	1343	634	357	569	688	1186	544	376	340	690	1309	1084	1317	792	330
KLHL1	57626	KLHL1_57626_5	GGATGCATTGAGTTAATGA	156	291	272	468	432	276	294	196	522	765	151	334	165	348	415	651	133	278	76	526	384	864	283	251
KLHL1	57626	KLHL1_57626_6	GTGCCATTCAGCGGATTGA	745	698	2521	3064	1094	707	890	946	1968	2172	923	851	670	489	3243	2232	999	1102	481	898	2272	3619	1242	694
KLHL1	57626	KLHL1_57626_7	GCTGCAGCAAGGGGCTCCT	861	762	1276	2594	909	915	547	615	1971	2003	1224	844	597	1161	2338	1398	987	1020	744	724	1617	1750	720	721
KLHL1	57626	KLHL1_57626_8	GAGCAAACCTTCAGAAAGA	1798	833	1816	2832	762	889	591	726	1876	2442	882	1103	755	1353	2551	1449	755	1337	345	1161	1732	3669	494	731
KLHL10	317719	KLHL10_317719_1	GTTGTGCAGTATGAACATGT	432	408	339	885	576	338	257	461	862	738	243	42	184	473	1064	554	450	613	258	511	378	1124	199	318
KLHL10	317719	KLHL10_317719_2	GACTATGTCAAAGACAGTG	704	707	1488	1702	1270	1002	502	476	1448	1851	588	427	550	1248	1790	841	1056	880	453	1211	1210	2210	385	572
KLHL10	317719	KLHL10_317719_3	GTTCATACTGCACAACTTTG	753	583	1099	1902	956	611	730	691	1492	1429	845	549	622	1912	2458	1285	737	1085	373	803	1029	2291	758	482
KLHL10	317719	KLHL10_317719_4	GGTGAAATCAGAATTAGA	270	190	416	782	493	174	184	415	725	602	316	317	171	205	880	785	290	369	95	381	521	684	542	113
KLHL10	317719	KLHL10_317719_5	GGAACAACACTGAAAAGA	1452	894	1021	1451	634	294	477	795	1658	1101	469	423	1032	904	2157	1668	774	664	323	662	1090	1828	512	747
KLHL10	317719	KLHL10_317719_6	GCTACAGAGGATGTTCTTAT	70	59	312	313	205	76	29	93	491	322	425	84	29	564	234	198	205	240	106	325	320	385	96	219
KLHL10	317719	KLHL10_317719_7	GCTCGTTGAAGATCTCAC	67	34	20	157	3	6	68	54	169	165	84	62	17	5	130	90	12	135	18	9	39	131	98	143
KLHL10	317719	KLHL10_317719_8	GCTCTGCGACGTGGTCATCA	252	443	1144	1821	870	859	531	559	1490	1800	636	739	609	1032	1780	1115	824	713	282	1374	1070	1742	513	724
KLHL11	55175	KLHL11_55175_1	GAAAACTGGCCCGAGAGCAG	667	349	955	1485	535	892	372	473	1412	1160	404	458	549	384	1279	840	408	773	191	609	1137	1506	907	643
KLHL11	55175	KLHL11_55175_2	GAGCTGCACTCGAAATCCT	676	1015	1401	3019	1624	817	912	860	2826	2750	781	582	605	1148	2072	2510	1301	941	533	809	1245	2402	597	1034
KLHL11	55175	KLHL11_55175_3	GGGGCGTGAAGTACTCGG	818	403	942	796	378	160	702	472	737	784	231	261	204	453	870	718	689	251	443	422	422	761	268	33
KLHL11	55175	KLHL11_55175_4	GCAGCCTTCAGAGCAAGT	549	204	778	1259	567	268	751	458	1105	1058	227	299	281	323	1362	1031	267	660	183	614	589	1215	266	273
KLHL11	55175	KLHL11_55175_5	GGGCCCGAACCCGACACAG	302	210	764	1190	357	630	517	403	1096	1259	350	412	371	276	1732	612	588	616	126	724	584	1322	438	327
KLHL11	55175	KLHL11_55175_6	GTCCGAGGCAGCGGCACGG	226	285	474	838	238	316	455	192	947	832	485	190	219	609	1151	703	399	408	347	413	610	710	152	201
KLHL11	55175	KLHL11_55175_7	GGCGGCAGCCAGTACCGAG	1307	755	2080	3488	1474	1187	1164	1312	3514	2845	1069	875	1020	1189	3267	2304	1153	1494	660	991	1437	2696	1507	1440
KLHL11	55175	KLHL11_55175_8	GCCGCTGCCTCGGACCTCGG	769	654	2392	3087	1313	666	1102	742	3200	2909	1151	716	531	1248	3388	1912	904	1333	551	749	1386	2383	725	960
KLHL12	59349	KLHL12_59349_1	GAGGGTATTGCTCTTCCTGA	144	388	623	745	361	80	223	130	342	763	581	503	161	96	721	585	404	364	265	236	381	743	243	205
KLHL12	59349	KLHL12_59349_2	GGCAGCCAGCACAATCCGA	937	502	2379	2017	853	801	845	902	1972	1536	798	856	648	1176	2012	1284	554	1163	490	991	1752	2255	838	756
KLHL12	59349	KLHL12_59349_3	GAAAGACTTCCCTGCCCAT	681	387	1080	2030	666	710	733	376	1369	1539	684	268	651	970	1448	2070	592	524	445	858	1266	2200	543	420
KLHL12	59349	KLHL12_59349_4	GCAGCCAGCACAATCCGAT	916	627	1636	1970	772	1392	813	1074	1557	1781	620	764	399	946	2289	1344	585	509	496	1555	1302	1315	534	743
KLHL12	59349	KLHL12_59349_5	GAGGGAGTTCATTGAATTG	828	624	999	1598	563	474	625	435	1143	1220	431	311	525	841	1871	1670	437	595	202	448	832	2040	237	657
KLHL12	59349	KLHL12_59349_6	GTGCGGAGAAAGAACAAAAT	155	138	152	745	312	168	103	110	530	478	225	14	92	184	384	196	193	173	77	155	219	359	319	200
KLHL12	59349	KLHL12_59349_7	GATTCTTCCCGCTCTTTCT	481	262	1217	1042	594	364	495	384	1424	1312	497	165	258	706	925	1206	225	781	299	984	712	1396	437	391
KLHL12	59349	KLHL12_59349_8	GCTGTAGTTTACAATGCA	396	387	1243	1883	1245	1067	546	575	1672	2007	702	387	252	512	1698	1660	851	1031	184	508	1739	1617	1160	915
KLHL13	90293	KLHL13_90293_1	GAAGGCAAGACGCTCAAAA	2005	1668	3543	6120	2007	1708	1360	1769	3765	3785	1702	1680	939	2299	4595	2897	1248	1493	1021	2218	3257	4074	971	1571
KLHL13	90293	KLHL13_90293_2	GCTATTACTGGAAAGCACGA	678	395	1169	1785	502	596	506	769	1474	1826	665	305	594	1228	2055	1410	708	540	254	835	1156	1855	574	578
KLHL13	90293	KLHL13_90293_3	GCCTGGAAGAGCCTCGGA	716	771	1615	2174	1327	796	1186	1098	1744	2750	1458	955	649	716	2085	2099	1101	1186	555	1767	1503	2242	586	935
KLHL13	90293	KLHL13_90293_4	GGCATCATTTGGTAATTGC	149	102	475	447	314	125	216	260	624	523	152	271	135	284	607	579	102	58	340	90	589	383	234	44
KLHL13	90293	KLHL13_90293_5	GTCCATCCGAGGCTCTTCC	62	87	377	337	44	155	422	329	474	302	147	81	106	171	523	476	78	86	214	191	88	474	155	182
KLHL13	90293	KLHL13_90293_6	GTGATGTGACCCTGATGCC	251	289	1292	1141	318	453	294	453	1245	1115	421	720	322	299	1696	1443	269	389	214	269	1095	1128	326	504
KLHL13	90293	KLHL13_90293_7	GCTCCTGTGGTGTCATCAG	712	191	996	1270	690	586	464	352	1234	1494	267	573	410	439	1692	1493	676	895	588	425	1359	1969	256	691
KLHL13	90293	KLHL13_90293_8	GCAATACCCACAGTTCTG	839	611	997	726	321	360	370	358	1261	1444	538	493	515	760	902	926	551	409	490	383	863	1204	382	649
KLHL14	57565	KLHL14_57565_1	GTGCTGCTGCTCAACTTCG	626	1025	774	1626	1220	451	268	523	1354	1217	497	613	466	941	1417	850	803	919	1040	880	1385	1890	287	623
KLHL14	57565	KLHL14_57565_2	GCTGGCCAACAAGTACCTGG	711	725	2051	2081	696	820	1130	653	1845	1704	531	594	351	1362	2258	1928	632	726	557	614	1464	2682	478	463
KLHL14	57565	KLHL14_57565_3	GTTTTGCGACGTGACCCTGA	554	453	1343	1601	975	723	463	788	2088	1829	352	210	262	1163	2179	1967	944	930	475	722	1382	2421	412	647
KLHL14	57565	KLHL14_57565_4	GTGCTCGAGTACCTCTACA	1138	1217	663	1554	717	455	711	970	1496	1226	327	387	886	749	1248	1115	388	887	533	1257	763	1637	619	461
KLHL14	57565	KLHL14_57565_5	GAGCACCAGGCGCAGCCCGA	2584	1742	3549	5051	3032	2152	2004	2299	4603	5013	2270	2114	2023	2816	4994	3535	2378	2691	1555	2388	3827	4213	1476	1507
KLHL14	57565	KLHL14_57565_6	GTACTTGTTGGCCAGCTTCT	377	280	976	752	439	308	517	286	680	796	272	357	155	517	845	718	509	354	33	667	504	1010	376	640
KLHL14	57565	KLHL14_57565_7	GACCCTGTCCCTGGACACGG	856	391	2072	1810	1003	1086	339	720	1638	1512	631	698	419	880	2501	1321	415	903	253	554	1399	1497	864	850
KLHL14	57565	KLHL14_57565_8	GTCGTGCTCCAGCCACAGCA	591	625	1105	1084	539	464	478	583	1487	559	256	359	543	702	1095	1442	451	671	667	545	833	1157	239	354
KLHL15	80311	KLHL15_80311_1	GATTTCGGCGTAAACATCG	711	557	981	1843	646	489	307	567	1263	1291	323	464	510	969	1870	1480	400	733	482	482	1142	1836	481	314
KLHL15	80311	KLHL15_80311_2	GTTTGCGGTTTTGCAGAA	339	337	1215	1973	781	398	450	383	1264	1029	690	670	335	215	1364	839	310	698	183	513	1051	2068	308	492
KLHL15	80311	KLHL15_80311_3	GAGCTTCTCAAAGCTCAGAT	311	236	746	635	236	270	86	282	1128	783	252	543	169	223	645	690	417	345	275	370	558	1155	160	260
KLHL15	80311	KLHL15_80311_4	GATTTCGGCGTAAACATCGA	1417	1204	2615	3760	1842	763	1007	1064	3444	3453	882	772	1027	1514	3303	2197	1117	1222	1444	1030	1896	3767	806	789
KLHL15	80311	KLHL15_80311_5	GCCTGAAGAATCTCATGAA	453	379	600	1288	699	364	466	221	1442	977	562	331	249	225	1101	1231	265	588	404	183	770	1961	278	317
KLHL15	80311	KLHL15_80311_6	GAGAAGCTCATGTCTTACT	246	286	477	1137	720	593	482	299	740	859	695	412	187	672	1016	1458	379	792	317	360	897	1224	330	198
KLHL15	80311	KLHL15_80311_7	GTTCACCAGCAGCCTTTGT	851	623	2251	2374	993	689	577	674	2404	1909	866	504	600	1516	2548	1941	1023	817	613	1062	1954	2298	516	721
KLHL15	80311	KLHL15_80311_8	GGTGGCCAAGAGTGCTTTA	469	426	1707	2012	657	523	1125	581	1447	2375	690	438	586	932	1692	1467	466	757	509	584	794	1925	676	384
[truncated: 1,940 more rows]
