# Supplementary material for: Discovery of a Drug-like, Natural Product-Inspired DCAF11 Ligand Chemotype
Source: Nat Commun. 2023 Nov 30;14:7908. doi: 10.1038/s41467-023-43657-6 (PMC10689823; doi:10.1038/s41467-023-43657-6)
Supplement: Supplementary file 4 — Supplementary Data 2 [file 41467_2023_43657_MOESM4_ESM.xlsx]

## Sheet: Mageck_Gene level
Gene	EntrezID	DMSO_Low_lfc	DMSO_Low_logP	DMSO_High_lfc	DMSO_High_logP	dBET6_Low_lfc	dBET6_Low_logP	dBET6_High_lfc	dBET6_High_logP	9_Low_lfc	9_Low_logP	9_High_lfc	9_High_logP	10_Low_lfc	10_Low_logP	10_High_lfc	10_High_logP
AARS	16	0.24	0.57	-0.13	0.28	0.13	0.61	0.06	0.33	0.19	0.87	-0.28	0.18	0.53	2.18	0.27	0.95
ABTB1	80325	-0.16	0.27	-0.06	0.02	-0.09	0.4	0.47	0.85	-0.24	0.06	-0.04	0.49	0.08	0.17	0.1	0.3
ABTB2	25841	-0.31	0.07	-0.1	0.08	-0.04	0.08	0.34	0.87	0.04	0.1	0.08	0.33	0.01	0.25	-0.1	0.01
ACSL5	51703	-0.18	0.32	-0.22	0	-0.21	0.06	0.23	0.39	-0.24	0.16	-0.18	0.05	-0.26	0.08	-0.1	0.17
ADCK1	57143	-0.07	0.23	0.12	0.71	-0.11	0.09	0.53	0.94	-0.05	0.06	0.15	0.27	-0.02	0.38	0.04	0.07
ADIPOQ	9370	-0.05	0.07	0.06	0.18	-0.18	0.04	-0.46	0.03	0.28	0.91	0.11	0.53	0.12	0.3	0.05	0.3
AGTR2	186	-0.44	0.07	-0.05	0.61	-0.07	0.12	-0.24	0.22	-0.07	0.04	0.2	0.38	-0.01	0.05	-0.17	0.12
AHCY	191	0.25	0.43	0.05	0.36	0.19	0.96	0.35	1.94	0.14	0.54	-0.14	0.11	-0.09	0.2	-0.04	0.04
AKTIP	64400	-0.2	0.03	-0.33	0.16	0.07	0.25	-0.22	0.01	-0.34	0.02	0.03	0.22	-0.21	0.06	0.18	0.3
ALB	213	-0.3	0.02	-0.09	0.15	0.04	0.28	-0.05	0.06	0.01	0.12	0.37	0.91	0.06	0.13	0.15	0.52
AMBRA1	55626	-0.14	0.15	0	0.47	0.01	0.18	0.24	0.3	0.11	0.24	0.16	0.3	0.01	0.25	0.11	0.24
ANKFY1	51479	-0.12	0.17	0.09	0.48	0.18	0.67	0.1	0.31	-0.23	0.08	0.1	0.19	-0.19	0.22	0.23	0.56
ANXA10	11199	-0.29	0.09	-0.31	0.09	0.35	0.86	0.2	0.23	-0.06	0.17	-0.03	0.41	0.05	0.32	0.28	1.1
APPBP2	10513	0.23	0.8	0.33	0.74	0.13	0.62	-0.11	0.37	-0.05	0.32	-0.18	0.07	0.07	0.23	0.01	0.19
ARID1A	8289	0.3	0.39	-0.68	0.01	-0.18	0.04	0.27	0.39	-0.26	0.28	-0.3	0.03	0.17	0.34	-0.35	0.01
ARSD	414	0.13	0.61	0.15	0.35	0	0.09	-0.13	0.11	0.16	0.28	0.17	0.45	0.08	0.64	0.03	0.23
ASB10	136371	0.36	1.27	0.28	1.26	-0.07	0.02	-0.15	0.11	0.31	1.38	-0.01	0.45	0.1	0.35	-0.07	0.13
ASB11	140456	-0.14	0.31	-0.07	0.13	-0.23	0.03	-0.13	0.04	-0.03	0.24	-0.19	0.01	0.19	0.64	-0.21	0.01
ASB12	142689	-0.34	0.54	0.1	0.47	-0.07	0.08	0	0.18	-0.04	0.19	-0.32	0.02	-0.07	0.2	-0.15	0.08
ASB13	79754	-0.44	0.02	0.19	0.46	-0.14	0.08	-0.25	0.08	0.19	0.67	0.07	0.16	-0.26	0	-0.07	0.18
ASB14	142686	-0.11	0.06	-0.07	0.06	0.18	0.45	0.52	1.48	-0.13	0.06	0.08	0.36	-0.06	0.05	-0.11	0.1
ASB15	142685	0.17	0.5	0.2	0.31	0.13	0.68	0.04	0.32	-0.23	0.04	0.25	0.52	-0.15	0.08	-0.04	0.03
ASB16	92591	0.27	0.96	0.09	0.18	0.14	0.35	0.03	0.29	0.09	0.1	-0.09	0.1	0.41	1.05	0.01	0.16
ASB17	127247	0.05	0.73	-0.28	0.01	-0.18	0.05	-0.01	0.07	0.43	1.17	0.26	0.49	-0.08	0.18	-0.14	0.04
ASB18	401036	-0.46	0.02	0.11	0.34	-0.2	0.12	0.12	0.23	-0.01	0.12	0.09	0.6	-0.22	0.02	0.22	0.41
ASB1	51665	0.26	0.57	-0.21	0.23	-0.09	0.09	0.03	0.13	-0.14	0.21	-0.11	0.06	-0.36	0.13	-0.44	0.02
ASB2	51676	-0.28	0.04	-0.06	0.14	-0.22	0	-0.08	0.14	0.02	0.21	-0.24	0.01	-0.12	0.04	0.16	0.47
ASB3	51130	-0.13	0.1	0.07	0.05	-0.06	0.12	0.14	0.39	-0.1	0.09	0.1	0.33	0.04	0.47	0.2	0.6
ASB4	51666	0.25	0.71	-0.05	0.04	0.12	0.33	-0.19	0.09	0.34	1.29	-0.03	0.13	0.03	0.25	-0.26	0.21
ASB5	140458	-0.11	0.21	0.04	0.46	0.03	0.27	0.12	0.16	0.41	0.37	0.04	0.07	0.04	0.16	0.03	0.35
ASB6	140459	-0.03	0.06	-0.17	0.11	-0.1	0.08	0.06	0.31	0.11	0.29	-0.05	0.1	0.17	1.07	-0.05	0.4
ASB7	140460	-0.1	0.17	0.17	0.58	-0.06	0.22	-0.09	0.17	0.03	0.17	0.17	0.73	0.35	0.92	-0.02	0.09
ASB8	140461	0.26	0.43	0.08	0.61	-0.11	0.08	-0.04	0.18	0.21	0.63	0.09	0.13	0.04	0.25	-0.01	0.09
ASB9	140462	-0.06	0.06	-0.27	0.01	0.08	0.3	0.04	0.18	0.25	0.7	0.43	1.66	-0.05	0.09	0.03	0.7
ATG16L1	55054	0.11	0.34	0.43	0.99	0.31	1.17	0.18	0.58	0.36	1.44	0.21	0.2	0.1	1.11	0.06	0.14
ATP6V0C	527	0.12	0.31	-0.19	0.3	0.21	1.01	-0.47	0.02	0.22	0.43	-0.4	0.08	0.05	0.15	-0.12	0.12
ATXN3	4287	-0.04	0.12	0.13	0.72	-0.02	0.24	0.06	0.16	-0.14	0.19	-0.07	0.08	-0.21	0.22	-0.19	0.22
BACH1	571	-0.35	0.25	-0.18	0	-0.16	0.01	0.28	0.89	0.03	0.24	0.05	0.27	-0.1	0.26	0.01	0.23
BACH2	60468	0.02	0.8	0.1	0.04	-0.05	0.06	-0.07	0.03	-0.24	0.21	-0.12	0.1	-0.2	0.07	0.12	0.26
BCL6B	255877	0.17	0.43	0.15	0.45	0.24	0.89	-0.21	0	0.34	0.52	-0.03	0.15	0.27	1.35	0.01	0.03
BCL6	604	0.02	0.19	-0.21	0.02	-0.03	0.23	-0.17	0.02	0.15	0.29	0.26	0.46	-0.13	0.47	-0.19	0.21
BIRC6	57448	0.12	0.44	0.23	0.5	0.03	0.21	-0.23	0.04	0.19	0.58	-0.3	0.15	0.02	0.44	-0.13	0.04
BRWD1	54014	-0.26	0.13	0.14	0.35	0.14	0.6	-0.03	0.13	-0.08	0.28	-0.73	0.04	-0.05	0.29	-0.03	0.31
BTBD10	84280	-0.25	0.02	-0.04	0.26	-0.14	0.28	0.43	0.99	-0.22	0.06	-0.15	0.04	-0.13	0.06	-0.17	0.07
BTBD11	121551	-0.15	0.05	0.24	0.74	0	0.51	-0.01	0.13	-0.34	0.03	0.26	0.35	-0.11	0.17	0.2	0.36
BTBD16	118663	0.19	0.27	0.02	0.18	0.02	0.28	-0.29	0.01	-0.39	0.04	-0.22	0.04	0.07	0.5	0.01	0.33
BTBD17	388419	-0.22	0.11	0.19	0.51	-0.08	0.02	-0.04	0.03	0.13	0.61	0.08	0.02	-0.33	0.04	0.33	1.84
BTBD18	643376	0.77	2.01	0.01	0.2	-0.23	0.03	0.18	0.37	0.25	0.45	-0.31	0	0.49	2.39	-0.12	0
BTBD19	149478	-0.07	0.34	0.16	0.57	0.04	0.21	-0.05	0.31	-0.02	0.25	0.19	0.45	0.19	0.49	0.53	1.87
BTBD1	53339	0.12	0.32	0.1	0.33	-0.07	0.07	0.25	0.63	0.23	0.73	0.26	0.52	-0.1	0.12	0.1	0.86
BTBD2	55643	0.18	0.5	0.2	0.32	-0.07	0.3	0.07	0.19	0.07	0.49	0.01	0.1	-0.09	0.06	-0.04	0.05
BTBD3	22903	0.17	0.53	0.08	0.15	-0.34	0.22	-0.12	0.03	0.08	0.29	-0.07	0.09	0.1	0.21	-0.3	0.01
BTBD6	90135	0.01	0.23	-0.1	0.05	-0.03	0.08	-0.14	0.19	-0.02	0.35	0.11	0.2	0.17	0.4	0.25	0.25
BTBD7	55727	-0.01	0.33	0.24	0.39	0.29	1.03	-0.4	0.03	0.26	0.99	-0.03	0.26	0.1	0.44	-0.12	0.14
BTBD8	284697	-0.15	0.11	-0.2	0.01	-0.05	0.07	0.18	0.19	-0.62	0	-0.25	0.04	-0.3	0.23	0.11	0.61
BTBD9	114781	-0.42	0.21	-0.27	0.13	-0.22	0.09	-0.04	0.05	-0.32	0	0.18	0.57	-0.33	0	-0.24	0
BTRC	8945	-0.03	0.03	-0.11	0.16	-0.41	0	-0.34	0.08	-0.21	0.12	-0.12	0	0	0.14	0.08	0.29
C9orf3	84909	0.26	0.75	-0.08	0.15	-0.13	0.1	-0.11	0.1	-0.06	0.1	-0.26	0.1	-0.2	0.31	-0.05	0.08
CAND1	55832	0.09	0.48	-0.22	0.02	-0.1	0.02	1.7	5.31	-0.39	0.09	1.49	5.31	-0.43	0.17	0.86	4.13
CAND2	23066	-0.11	0.73	0	0.16	-0.14	0.27	0.3	1.06	-0.31	0	-0.27	0	0.01	0.16	-0.18	0.53
CAPZA3	93661	0.32	0.7	-0.06	0.12	-0.14	0.07	0.03	0.22	-0.34	0.06	-0.28	0.3	-0.17	0.18	-0.12	0.02
CBL	867	-0.32	0.02	0.2	1.07	-0.05	0.05	0.23	0.5	-0.52	0.01	-0.07	0.11	-0.17	0.05	0.09	0.25
CCIN	881	-0.32	0	0.19	0.97	-0.19	0.18	-0.17	0.05	-0.44	0.02	0.02	0.17	-0.04	0.06	0.14	0.41
CCL11	6356	0	0.35	-0.45	0	0.31	1.16	-0.12	0.15	0.28	0.66	0.01	0.24	0.16	0.3	-0.09	0.02
CCNF	899	0.11	0.4	-0.43	0.02	0.56	3.87	-0.64	0.01	0.86	4.46	-0.69	0	0.66	3.76	-0.5	0
CCT3	7203	0.42	1.03	0.15	0.45	-0.23	0.04	0.49	1.7	-0.21	0.06	-0.21	0.13	0.3	1	0.28	0.62
CDC34	997	0.41	0.61	0.25	0.36	0.08	0.69	0.16	0.51	0.28	1.24	0.1	0.26	0.19	0.18	0.1	0.44
CDCA8	55143	1.03	0.99	0.53	0.9	0	0.09	0.66	0.82	0.36	0.29	-0.04	0.24	1	2.57	0.21	0.23
CDO1	1036	-0.48	0.06	-0.15	0.12	-0.07	0.4	0.31	0.91	-0.07	0.06	0.07	0.36	-0.21	0.04	-0.07	0.07
CDRT1	374286	-0.17	0.09	0.23	0.27	-0.14	0.17	0.06	0.2	0.03	0.1	-0.03	0.09	0.23	0.74	0.05	0.61
CHEK1	1111	1.88	4.26	-0.5	0.01	1.1	2.83	1.05	1.59	1.25	2.59	0.67	0.88	1.22	3.65	0.05	0.25
CHI3L1	1116	-0.1	0.4	-0.19	0.21	-0.15	0.11	-0.06	0.19	0.09	0.08	0.23	0.49	0	0.39	0.05	0.18
CIAO1	9391	0.11	0.4	-0.14	0.27	0.08	0.48	0.25	0.62	-0.04	0.04	0.18	0.58	0	0.05	0.31	0.96
CISH	1154	0.03	0.45	0.14	0.41	0.01	0.37	-0.25	0.01	0.05	0.47	-0.18	0.69	0	0.54	-0.17	0.11
CLP1	10978	0.41	0.82	-0.87	0	0.03	0.55	0.44	0.7	0.03	0.06	0.17	0.19	0.42	1.14	0.3	0.72
COPS2	9318	0	0.36	1.01	4.19	0.1	0.52	4.96	5.31	-0.49	0.01	3.22	5.31	0.06	0.28	3.22	5.31
COPS3	8533	0.02	0.26	1.03	4.07	0.24	0.34	5.37	5.31	-0.73	0.14	3.47	5.31	-1.23	0.01	3.04	5.31
COPS4	51138	-0.13	0.11	1.33	5.31	0.9	1.64	6.43	5.31	-0.6	0.06	4.15	5.31	-0.39	0.09	3.92	5.31
COPS5	10987	-0.78	0	1.08	5.31	0.02	0.19	5.07	5.31	-0.69	0	4.65	5.31	-0.84	0	3.98	5.31
COPS6	10980	0.14	0.43	0.84	4.35	-0.05	0.23	4.53	5.31	-0.61	0.01	3.33	5.31	-0.59	0.01	3.35	5.31
COPS7A	50813	-0.18	0.18	0.59	1.77	-0.37	0.02	1.14	3.06	-0.49	0.55	3.33	5.31	-0.34	0.12	2.5	5.31
COPS7B	64708	-0.66	0	0.46	1.68	-0.05	0.74	1.38	3.87	-0.25	0.01	1.68	5.31	-0.55	0.01	1.46	5.31
COPS8	10920	0.07	0.18	0.65	2.29	-0.12	0.14	3.85	5.31	-1.29	0	2.61	5.31	-0.18	0.11	2.93	5.31
COPS9	150678	0.38	0.83	0.31	0.98	0.17	0.91	0.35	1.38	0.32	0.48	-0.01	0.08	0.15	0.34	0.06	0.66
CRBN	51185	-0.02	0.31	-0.1	0.12	0.73	1.1	7.11	5.31	0.12	0.76	0.06	0.06	0.22	1.04	-0.02	0.03
CROT	54677	0.09	0.35	-0.01	0.26	0.25	0.46	0.4	0.58	-0.12	0.14	-0.2	0.04	-0.09	0.38	-0.13	0.02
CTNS	1497	-0.14	0.15	0.27	1.12	-0.27	0.13	0.11	0.22	-0.29	0.06	0.09	0.25	-0.34	0.04	-0.07	0.06
CUL1	8454	-0.02	0.37	0.23	0.77	0.19	0.38	-0.22	0.01	0.2	0.62	-0.07	0.23	0.47	1.27	-0.08	0.13
CUL2	8453	-0.08	0.1	0.41	0.61	-0.21	0.12	0.23	0.56	-0.11	0.19	-0.24	0.09	-0.06	0.06	0.08	0.32
CUL3	8452	0.4	0.64	1.35	5.31	-0.38	0.12	0.79	3.14	-0.1	0.32	-0.04	0.22	-0.01	0.36	0.15	0.4
CUL4A	8451	-0.24	0.12	-0.46	0.22	-0.25	0.01	0.92	3.34	0.31	1.25	1.31	5.31	-0.21	0.04	0.65	2.65
CUL4B	8450	0.3	1.19	-0.14	0.56	-0.04	0.25	-0.14	0.21	-0.15	0.38	0.27	0.9	0.08	0.78	0.42	2.06
CUL5	8065	-0.32	0.01	0	0.76	0.19	0.49	0.39	0.94	0.49	1.27	-0.13	0.05	-0.11	0.07	-0.2	0.05
CUL7	9820	0.41	0.79	-0.41	0.15	0.21	0.41	0.13	0.17	0.31	0.9	0.3	0.94	0.57	1.19	0.12	0.27
CUL9	23113	-0.06	0.21	0.06	0.23	-0.01	0.11	0.54	0.92	-0.06	0.15	0.53	1.43	-0.29	0.03	-0.07	0.28
DCAF10	79269	-0.02	0.21	0.26	0.52	-0.16	0.03	-0.01	0.13	0.26	0.49	0.37	1.14	0.13	0.42	0.11	0.35
DCAF11	80344	0.06	0.46	0.05	0.43	-0.27	0	-0.01	0.11	-0.23	0.12	3.73	5.31	-0.42	0.31	3.44	5.31
DCAF12	25853	-0.27	0.04	0.25	0.85	-0.03	0.73	0.11	0.3	-0.16	0.06	0.07	0.29	-0.38	0	-0.19	0
DCAF13	25879	0.19	0.49	-0.08	0.22	0.12	0.35	0.34	0.29	-0.3	0.33	-0.33	0.07	-0.17	0.23	-0.32	0.14
DCAF15	90379	0.05	0.33	-0.09	0.34	0.11	0.55	-0.04	0.06	0.32	0.83	-0.01	0.12	0.34	1.44	0.02	0.29
DCAF16	54876	-0.29	0.09	-0.05	0.3	-0.09	0.07	-0.11	0.1	-0.66	0.04	0.71	2.61	0.15	0.08	0.41	1.29
DCAF17	80067	-0.18	0.14	0.14	0.49	-0.09	0.14	-0.16	0.21	-0.16	0.07	0.07	0.17	-0.25	0.08	-0.4	0.08
DCAF1	9730	-0.02	0.06	0.26	0.41	0.48	2.4	-0.46	0.06	0.71	1.93	-0.04	0.22	0.08	0.47	0.07	0.4
DCAF4	26094	-0.12	0.21	-0.03	0.08	0	0.2	-0.11	0.22	-0.08	0.63	-0.33	0.01	0.5	1.14	0.04	0.26
DCAF5	8816	-0.14	0.29	-0.01	0.27	0.03	0.19	0.28	1.06	0.4	1.39	-0.12	0.13	-0.2	0.09	-0.31	0.03
DCAF6	55827	0.16	0.87	0	0.34	0.26	0.9	-0.24	0.03	0.51	1.55	0.1	0.11	0.14	0.62	-0.27	0.06
DCAF7	10238	-0.01	0.23	0.01	0.36	-0.06	0.09	0.21	0.57	0.11	0.24	-0.09	0.04	0.05	0.29	-0.06	0.19
DCAF8	50717	0.17	0.37	-0.01	0.06	0.15	0.63	-0.12	0.26	0.08	0.18	-0.19	0.14	0.22	0.46	-0.08	0.19
DCUN1D1	54165	-0.02	0.53	-0.29	0.03	0.1	0.51	0.14	0.3	-0.11	0.82	0.27	1.62	-0.14	0.41	-0.16	0.04
DCUN1D2	55208	0.25	0.6	0.4	1.65	0.19	0.3	0.08	0.83	0.46	1.57	-0.24	0	0.34	0.85	-0.24	0.01
DCUN1D3	123879	0.1	0.53	0.39	1.61	0.17	0.65	-0.2	0.05	0.29	0.82	0.07	0.22	0.24	1.2	0.11	0.22
DCUN1D4	23142	-0.08	0.08	-0.04	0.3	-0.06	0.14	-0.34	0.14	-0.2	0.05	-0.09	0.04	0.03	0.28	-0.01	0.07
DCUN1D5	84259	-0.55	0.06	-0.33	0.06	-0.17	0.13	-0.08	0.11	-0.49	0	0.69	2.79	-0.23	0.04	0.22	0.38
DDA1	79016	-0.51	0.04	-0.43	0.04	0.07	0.45	0.01	0.22	-0.23	0.16	0.43	1.02	-0.07	0.09	0.21	0.55
DDB1	1642	0.24	0.75	0.02	0.09	0.02	0.32	4.75	5.31	0.4	0.83	2.03	5.31	-0.07	0.14	1.6	5.31
DDB2	1643	0.04	0.45	-0.12	0.03	0.04	0.19	-0.04	0.09	0.07	0.53	0.02	0.06	0.02	0.41	-0.17	0.1
DET1	55070	-0.14	0.14	-0.15	0.11	0.2	0.51	-0.01	0.2	-0.27	0.06	-0.36	0.06	0.1	0.55	0.13	0.2
DHX15	1665	0.71	1	1	2.21	-0.27	0.28	1.39	4.46	0.13	0.31	0.66	1.18	0.33	0.15	0.88	3.08
DTL	51514	0.56	2.58	-0.8	0.01	0.43	1.99	0.58	0.77	0.46	1.87	-0.25	0.1	0.6	1.9	-0.32	0.12
ECT2L	345930	-0.21	0.1	-0.15	0.01	-0.09	0.09	-0.13	0.16	-0.31	0.2	-0.03	0.31	0.18	0.73	0.08	0.35
EED	8726	-0.21	0.03	0.74	3.18	-0.17	0.02	0.09	0.28	-0.55	0.01	0.01	0.06	-0.33	0.06	-0.14	0.1
EIF4A1	1973	0.7	1.15	-1.26	0.04	0.41	1.18	-0.41	0.02	-0.34	0.04	-0.26	0.15	0.22	0.27	-0.23	0.17
EIF4A3	9775	1.3	1.61	0.21	0.39	-0.51	0.24	-0.08	1.27	0.62	1.82	-0.3	0.1	0.83	3.36	-0.5	0.12
ELOA2	51224	0.04	0.2	0.03	0.6	-0.09	0.32	-0.08	0.28	-0.02	0.17	0.02	0.19	-0.21	0.02	0.27	1.5
ELOA3D	100506888	0.01	0.26	-0.01	0.12	0.08	0.2	-0.03	0.16	-0.14	0.69	-0.34	0.11	-0.44	0.05	-0.17	0.16
ELOA3	162699	-0.62	0.03	0.2	0.46	-0.61	0.01	0.12	0.4	-0.41	0.06	-0.12	0.33	-0.68	0	-0.14	0.04
ELOA	6924	-0.16	0.03	-0.43	0.06	0.63	3.91	-0.22	0.12	0.05	0.65	-0.54	0	0.01	0.08	0.14	0.38
ELOB	6923	0.28	0.91	-0.44	0.01	0.29	1.15	-0.8	0	0.22	0.4	-0.05	0.33	0.26	0.54	0.32	1.07
ELOC	6921	0.26	0.32	-0.05	0.06	0.12	0.11	0.25	0.61	0.63	1.29	-0.21	0.17	0.2	0.9	0.2	0.44
ENC1	8507	-0.31	0.32	0.13	0.17	0.05	0.54	0.02	0.27	-0.31	0.09	-0.27	0.19	-0.06	0.22	-0.31	0
EPHA4	2043	-0.43	0.04	0.04	0.09	-0.05	0.07	-0.1	0.24	-0.17	0.06	0.01	0.19	-0.27	0.02	-0.08	0.25
ERCC8	1161	-0.92	0.02	-0.51	0.05	-0.21	0.04	0.08	0.44	-0.63	0.01	-0.19	0.27	-0.42	0.02	-0.71	0.04
ESCO1	114799	-0.41	0.14	0.03	0.57	-0.11	0.22	0.4	0.41	-0.14	0.11	0.1	0.14	-0.29	0.05	0.09	0.53
FAM9A	171482	0.01	0.61	0.02	0.34	-0.19	0.05	0.12	0.73	-0.03	0.66	-0.28	0.03	-0.08	0.64	-0.13	0.02
FBXL12	54850	-0.16	0.13	0.14	0.45	0.09	0.45	-0.08	0.1	0.06	0.38	0.01	0.22	0.09	0.2	-0.02	0.03
FBXL13	222235	-0.15	0.29	-0.02	0.05	-0.12	0.2	0.15	0.23	-0.03	0.46	-0.18	0.02	0.01	0.21	0.02	0.26
FBXL14	144699	-0.05	0.16	-0.12	0.23	0	0.39	0.22	0.38	0.15	0.61	-0.12	0.22	-0.05	0.13	-0.22	0.01
FBXL15	79176	-0.15	0.07	0.03	0.27	0.1	0.15	0.05	0.07	0.18	0.28	0.41	0.56	0.16	0.21	0.13	0.24
FBXL16	146330	0.02	1.04	0.02	0.05	-0.2	0.1	-0.17	0.55	-0.11	0.07	0.12	0.12	0.16	0.37	0.23	0.22
FBXL17	64839	-0.1	0.09	0.32	0.94	0.05	0.22	0.05	0.11	-0.02	0.44	0.03	0.74	-0.04	0.45	-0.14	0.03
FBXL18	80028	-0.41	0.03	-0.42	0	-0.15	0.04	-0.01	0.25	0.05	0.07	0.28	1.09	0.15	0.58	0.05	0.34
FBXL19	54620	-0.09	0.3	-0.25	0.12	0.14	0.53	-0.41	0.01	0.11	0.48	-0.41	0	0.26	0.97	-0.07	0.17
FBXL20	84961	-0.51	0	0.13	0.34	-0.06	0.54	-0.07	0.03	-0.11	0.04	-0.06	0.09	-0.03	0.19	0.09	0.36
FBXL21	26223	0.16	0.65	0.16	0.5	-0.39	0.28	-0.01	0.18	-0.29	0.01	-0.29	0.09	-0.13	0.07	0.06	0.36
FBXL22	283807	0.21	0.25	0.09	0.16	0.16	0.81	-0.34	0.03	0.36	0.63	0.14	0.24	0.39	1.13	0.4	1.03
FBXL2	25827	0.05	0.28	-0.18	0.08	0.03	0.18	0.4	1.51	-0.67	0.02	-0.01	0.32	-0.25	0.03	-0.04	0.25
FBXL3	26224	-0.13	0.06	-0.5	0.04	0.11	0.25	-0.08	0.11	0.28	0.58	0.05	0.1	0	0.15	-0.55	0
FBXL4	26235	-0.24	0.08	-0.05	0.23	-0.09	0.18	-0.16	0.06	0.06	0.49	-0.08	0.06	0.11	0.32	-0.13	0.04
FBXL5	26234	-0.17	0.06	-0.01	0.03	-0.2	0.06	0.01	0.26	0.05	0.32	0.03	0.04	-0.22	0.05	-0.03	0.1
FBXL6	26233	-0.13	0.55	-0.2	0.05	-0.2	0.42	0.36	0.87	0.07	0.24	0.08	0.54	-0.18	0.14	-0.15	0.09
FBXL7	23194	0.07	0.18	-0.14	0.06	-0.31	0	-0.24	0.03	-0.35	0.01	-0.35	0.03	0.04	0.13	-0.1	0.12
FBXL8	55336	-0.19	0.03	0.26	0.59	0.23	0.44	-0.06	0.21	0.2	0.54	-0.11	0.39	-0.1	0.23	-0.02	0.08
FBXO10	26267	-0.1	0.04	0.06	0.55	-0.16	0.11	0.5	1.23	-0.18	0.08	0.22	0.52	-0.41	0.06	0.07	0.21
FBXO11	80204	0.11	0.25	-0.79	0	-0.15	0.03	0.05	0.2	-0.03	0.19	-0.38	0.01	0.03	0.18	-0.62	0
FBXO15	201456	-0.26	0.01	0.02	0.31	0.09	0.41	0.11	0.26	-0.22	0.07	-0.34	0.01	-0.28	0.22	-0.25	0.04
FBXO16	157574	-0.4	0.18	-0.47	0.02	0	0.14	-0.26	0	-0.34	0.13	-0.28	0.17	-0.09	0.14	-0.06	0.3
FBXO17	115290	-0.33	0.13	-0.06	0.19	-0.1	0.38	-0.43	0.03	-0.01	0.24	0.05	0.04	0.03	0.49	-0.2	0.06
FBXO18	84893	-0.18	0.02	-0.11	0.16	0.22	0.86	-0.15	0.15	-0.24	0.06	0.01	0.35	0.16	0.25	-0.14	0.12
FBXO21	23014	0	0.16	-0.19	0.14	-0.13	0.03	0.31	1.03	0.26	0.57	-0.09	0.15	0	0.2	0.22	0.42
FBXO22	26263	0.42	1.37	0.09	0.18	-0.14	0.19	-0.12	0.08	0.08	0.24	0.33	0.56	0.34	0.76	-0.12	0.02
FBXO24	26261	-0.14	0.2	0.27	0.78	-0.24	0.25	-0.53	0	0.28	0.95	0.01	0.17	0.03	0.43	-0.07	0.15
FBXO25	26260	0.38	0.96	0.04	0.03	-0.18	0.17	-0.16	0.09	-0.06	1.23	-0.09	0.13	-0.04	0.27	-0.22	0.18
FBXO27	126433	0.18	0.32	-0.02	0.15	-0.03	0.27	0.16	0.34	0.17	0.61	0.07	0.26	0.09	0.72	-0.12	0.16
FBXO28	23219	-0.65	0	0.26	0.63	0.17	0.52	-0.26	0	-0.03	0.09	0.25	0.91	-0.29	0.02	0.16	0.49
FBXO2	26232	-0.26	0.04	0.21	0.66	0.07	0.09	-0.06	0.07	0.42	1.6	-0.09	0.03	-0.12	0.08	0.07	0.12
FBXO30	84085	-0.42	0.03	-0.18	0.03	0.1	0.27	-0.07	0.1	0.12	0.2	-0.15	0.06	0.12	0.1	-0.1	0.16
FBXO31	79791	0.23	0.34	0.09	0.26	-0.43	0	-0.15	0.02	0.28	0.85	0.02	0.11	-0.01	0.26	0.04	0.36
FBXO32	114907	0.73	1.14	0.52	1.31	0.23	0.53	0.05	0.08	0.27	0.47	0.06	0.14	0.38	0.68	0.06	0.08
FBXO33	254170	-0.04	0.14	-0.44	0	-0.27	0.05	-0.06	0.24	0.19	0.87	-0.49	0	-0.07	0.18	-0.54	0
FBXO34	55030	0.07	0.67	-0.07	0.19	0	0.18	0.3	0.35	0.1	0.25	0.22	0.61	-0.13	0.33	0.15	0.29
FBXO36	130888	0.03	0.24	-0.12	0.42	-0.39	0.26	0	0.46	-0.41	0.06	-0.13	0.23	0.2	0.47	-0.26	0.21
FBXO38	81545	0.23	0.7	-0.26	0.18	0.1	0.82	-0.25	0.27	0.33	0.72	-0.17	0.01	0.01	0.38	-0.33	0.02
FBXO39	162517	-0.24	0.07	-0.04	0.01	-0.39	0.01	0.15	0.31	0.15	0.56	0	0.18	0.01	0.18	0.06	0.22
FBXO3	26273	0.07	0.17	0.03	0.47	-0.16	0.1	-0.68	0.02	-0.2	0.19	0.05	0.25	-0.08	0.04	0.34	0.33
FBXO40	51725	-0.25	0.15	-0.09	0.12	-0.1	0.02	-0.09	0.33	-0.27	0.13	-0.13	0.02	-0.23	0.3	-0.14	0.09
FBXO41	150726	-0.42	0	0.12	0.44	0.06	0.14	0.18	0.45	-0.12	0.01	0.17	0.26	-0.11	0.05	0.03	0.17
FBXO42	54455	0.2	1.58	-0.2	0.01	0.12	0.34	0.18	0.75	0.28	1.35	0.01	0.18	0.34	1.46	0.02	0.05
FBXO43	286151	-0.01	0.24	-0.23	0.07	0.09	0.49	0.06	0.14	0.06	0.07	0.05	0.29	-0.15	0.08	-0.17	0.11
FBXO44	93611	0.1	0.43	0.02	0.4	-0.17	0.04	0.21	0.49	0.17	0.24	0	0.11	-0.37	0.19	-0.16	0.39
FBXO45	200933	-0.52	0.01	-0.12	0.16	-0.08	0.1	-0.26	0.03	-0.13	0.16	0.31	0.64	-0.31	0.11	-0.07	0.11
FBXO46	23403	0.34	0.53	0.01	0.25	0.3	0.8	-0.12	0.14	0.32	1.6	0.28	0.48	0.18	0.84	-0.12	0.12
FBXO47	494188	0.38	0.95	0.47	1.07	0.37	0.82	0.4	1.26	-0.35	0.03	-0.53	0.06	0.65	1.14	0.35	0.59
FBXO48	554251	-0.53	0.16	-0.19	0.14	-0.25	0.05	-0.05	0.23	0	0.25	-0.41	0.11	-0.68	0.01	-0.14	0.09
FBXO4	26272	0.27	0.68	0.43	0.7	0.32	1.09	0.52	0.32	-0.12	0.07	0.12	0.38	-0.07	0.01	0.05	0.31
FBXO5	26271	-0.4	0.03	0.32	0.77	0.1	0.26	0.21	0.27	-0.71	0.02	-0.26	0.37	-0.27	0.05	0.23	0.83
FBXO6	26270	-0.26	0.06	0.22	0.22	-0.18	0.05	-0.39	0.01	-0.19	0.36	-0.04	0.23	-0.26	0.15	-0.06	0.34
FBXO7	25793	0.29	0.46	0.12	0.32	0.24	0.86	-0.05	0.08	0.01	0.76	0.07	0.57	-0.1	0.14	-0.21	0
FBXO8	26269	-0.36	0.01	-0.21	0.05	-0.07	0.34	0.31	0.52	-0.03	0.11	0.03	0.11	-0.3	0.02	-0.41	0.01
FBXO9	26268	-0.25	0.13	-0.16	0.17	-0.11	0.16	-0.24	0.08	-0.02	0.52	-0.02	0.04	-0.13	0.09	-0.11	0.02
FBXW10	10517	-0.49	0.02	-0.42	0.12	-0.11	0.4	0.04	0.15	-0.09	0.05	-0.05	0.14	-0.13	0.01	-0.01	0.15
FBXW11	23291	0.28	0.72	-0.09	0.12	-0.15	0.01	0.26	0.44	-0.29	0.06	0.12	0.29	-0.16	0.14	-0.15	0.05
FBXW12	285231	0.11	0.49	-0.01	0.26	0.09	0.37	0.19	1.34	-0.05	0.24	-0.19	0.02	0.06	0.36	-0.01	0.11
FBXW2	26190	0.11	0.22	0.1	0.32	-0.05	0.07	0.44	0.63	-0.53	0.05	-0.12	0.08	-0.15	0.23	-0.16	0.05
FBXW4	6468	-0.25	0.01	-0.13	0.09	0.38	1.5	-0.18	0.05	0.22	0.62	-0.31	0.02	0.1	0.3	-0.23	0.02
FBXW5	54461	-0.36	0.02	-0.03	0.15	-0.27	0.12	-0.15	0.11	0.15	0.39	-0.14	0.16	0.04	0.25	-0.14	0.29
FBXW7	55294	0.16	0.58	-0.1	0.15	-0.25	0.03	-0.18	0.1	-0.31	0.05	0.41	1.48	0.03	0.22	0.42	1.76
FBXW8	26259	-0.12	0.55	-0.03	0.07	0.1	0.36	-0.14	0.11	0.19	0.52	-0.18	0.19	0.37	0.66	-0.01	0.23
FBXW9	84261	-0.43	0.04	0.21	0.33	0.19	0.8	-0.48	0.01	0.18	0.97	-0.12	0	0.52	1.01	0.31	0.71
FEM1A	55527	0.5	0.87	-0.02	0.44	0.18	0.41	0.37	1.81	0.1	0.73	0.05	0.43	0.06	0.41	-0.02	0.33
FEM1B	10116	-0.36	0.1	0.17	0.62	-0.04	0.12	-0.28	0.08	0.08	0.17	0.22	0.44	-0.05	0.15	0.05	0.14
FEM1C	56929	0.12	0.72	0.06	0.44	0.17	0.37	-0.25	0.04	0.14	0.16	-0.19	0.1	0.11	0.6	-0.38	0.08
GABRA4	2557	-0.09	0.27	0.06	0.49	0.18	0.54	0.06	0.13	0.04	0.33	-0.06	0.01	-0.16	0.21	-0.01	0.2
GABRE	2564	0.24	0.52	0.08	0.39	0.06	0.36	0.25	0.71	-0.03	0.31	0.2	0.4	0.13	0.29	0.14	0.34
GAN	8139	-0.2	0.06	-0.16	0.06	-0.21	0.01	-0.27	0.06	0.26	0.63	0.09	0.23	0.12	0.57	-0.13	0.07
GAPDH	2597	1.28	3.03	-1.48	0.09	-0.4	0.54	0.61	1.66	0	0.43	0.02	0.46	0.85	1.42	0.57	0.82
GCSAM	257144	-0.35	0.23	-0.25	0.15	0.12	0.24	0.05	0.3	0.11	0.18	-0.05	0.17	-0.09	0.24	-0.1	0.19
GGPS1	9453	0.07	0.52	0.17	0.52	0.17	0.99	-0.22	0.08	0.02	0.08	0.13	0.16	-0.06	0.13	-0.21	0.41
GINS2	51659	0.33	0.26	-0.08	0.21	0.11	0.49	-0.14	0.14	-0.21	0.23	-0.28	0.1	-0.06	0.07	0.03	0.23
GLP1R	2740	0.18	0.59	-0.05	0.25	-0.19	0.1	0.05	0.14	0.03	0.22	0.05	0.23	-0.16	0.34	0	0.11
GMCL1	64395	0.42	1.04	0.23	0.6	0.14	0.44	-0.07	0.25	0.09	0.48	0.54	0.73	-0.01	0.27	0.02	0.07
GNB2	2783	0.03	0.15	0.35	1.33	0.49	1.49	0.22	0.28	0.2	0.6	0	0.49	-0.06	0.28	0.03	0.1
GPRASP1	9737	-0.3	0.05	0.1	0.1	-0.17	0.06	-0.18	0.04	0.04	0.21	0.14	0.55	0.04	0.44	-0.13	0.15
GPS1	2873	-0.18	0.06	1.15	5.31	0.03	0.24	5.34	5.31	0.13	0.35	3.74	5.31	-0.27	0.07	3.29	5.31
GRWD1	83743	0.37	0.34	0.14	0.22	0.13	0.56	0.19	0.29	0.12	0.26	0.13	0.21	0.22	0.17	0.18	0.69
GSTCD	79807	-0.07	0.44	-0.01	0.1	0.1	0.36	0.43	0.83	-0.15	0.05	0.29	0.81	0.07	0.44	0.16	0.7
GSTZ1	2954	0.07	0.79	-0.03	0.11	-0.08	0.17	-0.05	0.26	0.05	0.69	0.04	0.26	-0.19	0.6	0.17	0.28
GZF1	64412	-0.12	0.15	0.06	0.18	-0.21	0	0.04	0.24	-0.23	0.05	-0.25	0.04	-0.09	0.13	-0.04	0.05
HIC1	3090	-0.07	0.17	-0.12	0.13	-0.4	0.02	0.05	0.21	-0.08	0.08	0.18	0.27	-0.27	0.06	0.02	0.15
HIC2	23119	0.25	0.56	0.05	0.54	-0.05	0.22	0.21	0.91	-0.24	0.29	0.03	0.14	0.2	0.4	0.22	0.46
HNRNPK	3190	0.53	1.21	0.01	0.27	0.55	2.02	-0.86	0	0.59	1.96	-0.75	0	0.47	1.49	-0.18	0.06
HNRNPL	3191	0.47	1.46	0.57	2.56	0.22	0.61	0.14	0.43	0.08	0.42	0.17	0.3	0.36	0.93	0.37	1.29
HTR1D	3352	0.03	0.39	0.3	0.84	0.11	0.25	-0.11	0.11	-0.01	0.17	0.3	0.94	0.11	0.35	0.23	0.69
IBTK	25998	-0.41	0.01	-0.45	0	-0.3	0.04	0.16	0.63	-0.11	0.02	-0.32	0.06	0.07	0.3	-0.28	0.05
IPP	3652	-0.47	0.01	-0.08	0.12	-0.1	0.16	-0.18	0.04	-0.25	0.15	-0.18	0.08	-0.05	0.16	-0.06	0.14
IVNS1ABP	10625	0.02	0.2	-0.22	0.08	-0.17	0.62	0.04	0.08	-0.26	0.2	-0.28	0.08	-0.12	0.15	-0.47	0.03
KARS	3735	0.52	1.05	0.02	0.08	0.46	1.19	0.1	0.62	0.22	0.63	-0.2	0.09	0.3	1.2	-0.04	0.09
KATNB1	10300	0.09	0.28	-0.27	0.06	0.11	0.58	-0.23	0	0.22	0.23	-0.01	0.08	0.22	0.81	0.11	0.28
KBTBD11	9920	-0.15	0.18	0.34	1.06	-0.18	0.01	0.12	0.13	0.15	0.2	0.27	0.24	0.13	0.33	0.38	2.64
KBTBD12	166348	-0.11	0.21	0.01	0.1	-0.37	0.03	0	0.03	-0.29	0.01	0	0.18	-0.15	0.05	-0.19	0.03
KBTBD13	390594	0.38	0.85	0.44	0.98	0.24	1.18	0.02	0.27	0.18	0.16	0.48	2.33	0.17	0.31	0.14	0.38
KBTBD2	25948	-0.25	0.15	-0.13	0.02	-0.09	0.04	-0.52	0.02	-0.14	0.76	0.36	0.96	-0.35	0.15	0.29	0.65
KBTBD3	143879	-0.04	0.09	0.19	0.18	-0.15	0.13	0.03	0.18	-0.02	0.13	0.15	0.23	-0.1	0.33	0.12	0.45
KBTBD4	55709	0.06	0.41	-0.17	0	-0.15	0.07	0.29	0.99	0.27	0.49	-0.31	0.05	0.09	0.3	0.11	0.25
KBTBD6	89890	-0.33	0.01	0.3	0.76	-0.05	0.11	-0.19	0.13	-0.23	0.13	-0.26	0.09	-0.25	0.02	0.18	0.29
KBTBD7	84078	0.27	0.86	0.11	0.22	-0.06	0.19	0.08	0.18	-0.13	0.07	-0.25	0.03	0.13	0.38	0.03	0.09
KBTBD8	84541	-0.4	0	-0.35	0	-0.1	0.3	0.28	0.56	-0.32	0.03	0.09	0.15	-0.39	0.17	-0.19	0.04
KCTD10	83892	0.45	1.34	-0.55	0.03	-0.1	0.13	-0.48	0.02	-0.1	0.64	-0.24	0.27	0.18	0.45	-0.04	0.13
KCTD9	54793	0.15	0.34	-0.05	0.11	0.18	1.37	0.22	0.4	0.04	0.48	0.1	0.4	0.06	0.34	0.09	0.65
KDM2A	22992	0.25	0.42	-0.48	0	0.23	0.38	-0.07	0.16	0.08	0.45	-0.5	0.07	0.55	1.48	-0.18	0.03
KDM2B	84678	-0.09	0.04	0.09	0.5	-0.11	0.03	0.1	0.7	-0.09	0.19	-0.06	0.06	0.03	0.32	0.25	0.36
KEAP1	9817	-0.05	0.09	0.02	0.41	-0.42	0.16	0.11	0.41	0.02	0.07	-0.48	0.06	0	0.04	-0.33	0.09
KIF11	3832	0.12	0.19	0.38	1.19	0.22	1.11	0	0.12	0.14	0.6	-0.19	0.01	-0.22	0.13	-0.06	0.3
KLHDC2	23588	-0.47	0.09	-0.07	0.13	0.17	0.72	-0.3	0.07	-0.22	0.02	0.01	0.1	-0.06	0.1	-0.3	0.04
KLHDC3	116138	0.18	0.2	0.69	2.05	0.03	0.45	-0.17	0.02	0.08	0.18	0.29	0.17	-0.04	0.37	0.45	3.07
KLHL10	317719	0.13	0.26	-0.17	0.46	-0.19	0.05	0.08	0.3	-0.01	0.29	0.28	0.22	0	0.88	0.31	0.44
KLHL11	55175	-0.12	0.06	-0.08	0.07	0.02	0.27	-0.23	0	0.12	0.18	0.05	0.26	-0.29	0.01	0.05	0.12
KLHL12	59349	-0.19	0.03	-0.03	0.17	-0.14	0.12	0.02	0.2	-0.07	0.17	0.16	0.28	-0.3	0.02	-0.1	0.19
KLHL13	90293	-0.26	0.12	-0.23	0.05	0.03	0.37	0.1	0.33	0.12	0.24	-0.05	0.06	-0.33	0.06	-0.58	0.04
KLHL14	57565	0.23	0.54	0.1	0.52	0.11	0.73	-0.11	0.25	0.15	0.86	-0.1	0.2	0.02	0.31	0.04	0.28
KLHL15	80311	-0.27	0.03	-0.14	0.16	-0.3	0.04	0.09	0.31	-0.18	0.04	-0.51	0	-0.35	0	-0.17	0.02
KLHL17	339451	0.48	1.32	0.2	0.59	-0.07	0.54	0.06	0.2	0.37	1.29	0.22	0.45	0.36	0.95	-0.08	0.19
KLHL18	23276	-0.04	0.27	-0.02	0.21	0.08	0.55	0.29	0.85	0.13	0.26	-0.09	0.08	0.11	1.34	-0.06	0.04
KLHL1	57626	0.11	0.4	0	0.31	-0.09	0.22	0.23	0.99	-0.02	0.32	0.06	0.12	-0.08	0.12	0.03	0.24
KLHL20	27252	-0.08	0.34	0.02	0.18	0.1	0.36	-0.06	0.11	0.02	0.2	0.2	0.35	-0.14	0.38	-0.1	0.08
KLHL21	9903	0.3	0.55	0.14	0.39	0.03	0.28	0.12	0.59	0.42	1.35	0.04	0.15	0.11	0.39	0.05	0.26
KLHL22	84861	0.18	0.86	-0.07	0.02	0.27	1.27	-0.11	0.06	0.29	1.53	-0.05	0.24	0.19	0.86	-0.24	0.02
KLHL23	151230	-0.37	0.01	0.19	0.45	0.04	0.18	-0.19	0.03	-0.1	0.32	-0.03	0.26	-0.12	0.2	-0.07	0.13
KLHL24	54800	-0.09	0.15	0.16	0.43	-0.15	0.06	-0.36	0.07	0.06	0.21	-0.05	0.14	0.17	0.28	0.09	0.26
KLHL25	64410	0.22	0.62	0.27	1.01	-0.02	0.28	-0.04	0.14	0.13	0.3	0.19	0.18	-0.06	0.08	0.09	0.41
KLHL26	55295	0.16	0.23	0.06	0.08	0	0.07	0.02	0.05	0.13	0.49	0.11	0.31	-0.18	0.07	0.05	0.35
KLHL28	54813	-0.62	0	-0.12	0.02	-0.13	0.12	-0.2	0.11	-0.11	0.09	-0.25	0.06	-0.39	0.1	0.03	0.12
KLHL29	114818	-0.04	0.1	-0.05	0.73	0.03	0.44	-0.28	0.09	-0.1	0.14	0.01	0.06	-0.07	0.23	-0.12	0.2
KLHL2	11275	-0.28	0.12	-0.02	0.14	-0.24	0.02	-0.12	0.08	-0.03	0.1	-0.05	0.34	-0.1	0.39	0.03	0.15
KLHL30	377007	0.11	0.43	0.02	0.1	0.05	0.16	-0.04	0.03	-0.09	0.22	-0.1	0.08	-0.02	0.1	-0.19	0.08
KLHL31	401265	0.28	0.52	-0.19	0.02	0.1	0.2	0.08	0.22	0.24	0.52	0.1	0.35	-0.04	0.19	-0.19	0.11
KLHL32	114792	0.1	0.35	0.48	0.71	-0.47	0.04	-0.47	0	0.07	0.27	0.03	0.57	-0.32	0.08	-0.08	0.12
KLHL34	257240	0.05	0.24	-0.17	0.04	-0.22	0.05	-0.25	0.03	-0.06	0.12	-0.38	0.01	-0.02	0.12	0	0.13
KLHL35	283212	-0.37	0.02	0.08	0.27	-0.05	0.09	-0.05	0.15	0.14	0.63	-0.07	0.18	-0.34	0.06	0.07	0.04
KLHL36	79786	-0.04	0.33	0.05	0.28	-0.03	0.4	0	0.4	0.08	0.44	-0.04	0.07	-0.09	0.1	-0.21	0.03
KLHL38	340359	0.17	0.43	0.17	0.69	0.03	0.41	0.04	0.22	-0.26	0	-0.32	0.01	0.23	0.51	0.11	0.41
KLHL3	26249	0.13	0.2	-0.25	0.04	0.12	0.6	0.2	0.36	0.31	0.91	0.21	0.59	-0.07	0.33	-0.25	0.04
KLHL40	131377	0.42	1.43	0.16	0.42	-0.11	0.03	0.09	0.99	0.14	0.4	0.22	0.47	-0.03	0.26	0.19	0.74
KLHL41	10324	-0.32	0.07	0.09	0.2	0.16	0.44	-0.01	0.18	-0.04	0.14	-0.16	0.03	-0.54	0.02	-0.14	0.13
KLHL4	56062	-0.58	0.01	-0.19	0.05	-0.09	0.11	-0.44	0.01	-0.37	0.02	0.12	0.32	-0.08	0.03	-0.04	0.14
KLHL5	51088	0.05	0.16	0.24	0.49	-0.15	0.1	-0.12	0.2	-0.22	0.05	-0.02	0.04	-0.21	0.24	0.14	0.61
KLHL6	89857	0.41	0.93	-0.01	0.29	0.05	0.31	-0.3	0.05	0.4	1.38	-0.03	0.13	0.42	0.88	0.15	0.3
KLHL7	55975	0.13	0.25	-0.25	0.44	-0.09	0.14	0.11	1.18	-0.04	0.06	-0.04	0.13	-0.05	0.29	-0.25	0.02
KLHL8	57563	0.17	0.45	0	0.23	0.07	0.23	-0.01	0.19	0.17	0.42	0.38	0.53	0.04	0.17	-0.22	0.03
KLHL9	55958	-0.16	0.12	0.03	0.41	-0.08	0.29	0.25	0.79	-0.19	0.01	-0.24	0.02	-0.17	0.04	0.09	0.6
LGALS3BP	3959	0	0.29	0.18	0.53	0.18	0.46	-0.44	0.01	-0.14	0.21	-0.16	0.03	-0.08	0.24	-0.25	0.05
LIN7A	8825	0.24	0.45	-0.06	0.11	-0.3	0.02	0.22	0.47	0.2	0.47	0.16	0.11	-0.34	0.08	-0.08	0.06
LRR1	122769	0.51	0.83	1.26	4.19	-0.31	0.14	0.24	0.41	-0.21	0.25	-0.56	0.07	0.08	0.16	0.43	0.93
LRRC14	9684	0.21	0.87	0.44	1.37	0	0.19	-0.08	0.06	-0.13	0.27	0.09	0.24	-0.02	0.21	-0.1	0.09
LRRC28	123355	0.13	0.52	0.07	0.37	-0.09	0.22	-0.1	0.12	0.13	0.23	0.09	0.53	0.17	0.82	0.09	0.1
LRRC58	116064	-0.47	0.02	0.2	0.26	-0.12	0.12	-0.1	0.1	-0.16	0.08	-0.43	0.19	-0.14	0.17	-0.19	0.02
LZTR1	8216	-0.25	0.05	-0.02	0.07	-0.39	0.05	0.2	0.13	-0.24	0.02	-0.04	0.1	0.09	0.31	-0.08	0.11
MAT2A	4144	1.21	3.13	-1.65	0	-0.29	0.03	0.25	0.4	0.01	0.12	-1.73	0	0.74	1.92	-0.95	0
MNAT1	4331	-0.28	0.02	0.03	0.09	0.02	0.51	-0.25	0.05	-0.35	0.01	-0.17	0.16	-0.13	0.2	-0.29	0.21
MTMR1	8776	-0.26	0.03	-0.11	0.15	-0.1	0.29	-0.15	0.12	-0.22	0.05	-0.11	0.06	-0.04	0.06	0.04	0.29
MTMR8	55613	0.03	0.15	0.03	0.32	0.18	0.55	-0.32	0.04	-0.1	0.39	-0.32	0.03	-0.2	0.05	0.11	0.07
MYNN	55892	0.43	1.23	-0.03	0.59	0	0.44	-0.07	0.15	0.14	0.41	-0.16	0.07	0.38	0.87	-0.04	0.39
NACC1	112939	-0.36	0.16	0.15	0.37	0.2	0.52	0.48	0.97	-0.13	0.83	0.04	0.13	-0.04	0.25	0.14	0.3
NACC2	138151	-0.35	0.02	-0.02	0.11	-0.08	0.05	-0.16	0	0.18	0.55	0.13	0.21	-0.28	0.03	-0.08	0.17
NAE1	8883	-0.08	0.14	-0.48	0.03	-0.09	0.07	0.72	2.05	-0.3	0.04	0.79	3.35	0.01	0.04	0.55	2.19
NAPB	63908	0.21	1.26	-0.5	0.25	0.06	0.4	-0.29	0.04	0.25	0.75	-0.32	0.1	-0.09	0.27	-0.16	0.12
NELL1	4745	0.1	0.26	-0.01	0.14	-0.26	0.05	0.1	0.63	-0.06	0.51	-0.15	0.03	-0.18	0.1	-0.14	0.19
NHP2L1	4809	1.33	5.31	-1	0.01	0.31	1.24	0.38	0.89	-0.18	0.31	0.51	0.68	-0.16	0.05	0.16	0.19
NLE1	54475	0.34	0.83	0.66	3.03	0.55	2.5	-0.11	0.34	0.52	1.35	0.16	0.24	0.77	3.48	0.74	3.53
NUP43	348995	-0.42	0.04	-0.66	0.11	-0.2	0.04	-0.51	0.09	-0.03	0.32	-0.42	0.17	0.12	0.19	-0.11	0.22
OLIG2	10215	-0.29	0.01	0.08	0.33	-0.18	0.08	-0.04	0.1	-0.06	0.31	0.11	0.24	0.06	0.47	0.08	0.1
OSGEP	55644	0.27	0.58	-0.11	0.03	-0.06	0.19	0.09	0.23	-0.06	0.72	0.04	0.32	0.34	1.29	0.22	0.54
PAFAH1B1	5048	0.17	0.49	-0.09	0.12	0.08	0.33	0.05	0.09	0	0.22	0.02	0.56	0.18	1.06	-0.01	0.21
PATZ1	23598	-0.02	0.05	-0.08	0.08	0.43	1.44	0.06	0.22	0.26	0.65	0.03	0.06	0.13	0.31	0.34	0.96
PCNA	5111	0.43	0.38	1.36	3.94	-0.67	0.37	1.59	4.61	-0.85	0.04	1.47	5.31	0.01	0.05	1.33	4.35
PELI2	57161	-0.14	0.19	0.03	0.35	-0.22	0.14	-0.04	0.49	0	1.15	0	0.09	-0.07	0.23	0.05	0.15
PHB2	11331	1.08	3.94	-0.89	0	0.69	2.36	-0.54	0.13	1.25	5.31	-0.38	0.02	1.19	5.31	-0.67	0
PHEX	5251	-0.39	0.01	-0.42	0	0.03	0.14	0.15	0.44	-0.04	0.17	-0.07	0.06	-0.09	0.05	-0.01	0.25
PHF5A	84844	0.78	1.29	-0.42	0.03	-0.07	0.31	-0.61	0.04	-0.59	0.01	-0.02	0.33	0.14	0.62	-0.06	0.1
PHIP	55023	-0.01	0.12	-0.12	0.16	0.1	0.58	-0.02	0.22	0.42	0.76	-0.32	0	0	0.27	-0.47	0
POC1B	282809	-0.13	0.27	-0.04	0.11	-0.29	0.02	0	0.35	-0.29	0.02	-0.28	0.05	-0.08	0.32	0.19	0.3
POSTN	10631	-0.32	0.07	-0.2	0.1	-0.21	0.01	0.41	0.89	0.07	0.45	0.05	0.11	-0.14	0.15	0	0.1
PPP3CA	5530	-0.3	0.26	0.21	1.23	0.04	0.18	-0.12	0.1	-0.02	0.11	-0.12	0.06	-0.18	0.27	0.08	0.28
PPP4C	5531	0.53	1.86	-0.83	0.02	0.54	2.12	-0.63	0	0.53	2.02	-0.52	0.06	0.56	1.85	-0.55	0.06
PRAME	23532	0.21	0.37	-0.05	0.11	-0.01	0.15	-0.52	0.02	0.09	0.61	-0.02	0.05	0.16	0.6	0.05	0.24
PSMA2	5683	0.45	0.91	1.87	5.31	0.16	0.73	3.62	5.31	-0.26	0.09	3.05	5.31	0.38	0.36	2.88	5.31
PSMB3	5691	0.37	0.49	1.67	5.31	0.29	0.77	2.74	5.31	-0.02	0.81	2.65	5.31	-0.45	0.01	2.21	5.31
PTPRJ	5795	-0.1	0.17	-0.25	0.07	-0.12	0.23	0.25	0.8	-0.05	0.11	0.13	0.13	0.17	0.49	-0.24	0
PUF60	22827	0.5	0.79	-0.87	0	0.32	0.82	0.26	0.47	0.28	0.48	-1.29	0	0.71	2.34	-0.66	0.02
PWP1	11137	-0.15	0.16	0.02	0.45	0.11	0.88	-0.46	0.01	0.08	0.13	-0.01	0.28	-0.08	0.09	0	0.13
RACK1	10399	0.25	0.8	-0.01	0.39	0.69	3.3	-0.57	0.03	0.89	3.87	-0.46	0.01	0.77	3.28	-0.82	0
RAD51	5888	1.21	1.79	0.24	0.37	-0.55	0.02	-0.36	0.05	0.14	0.73	-0.06	0.38	0.07	0.44	0.08	0.11
RBBP4	5928	0.26	0.56	0.45	1.09	0.43	0.85	0.33	0.38	-0.77	0.11	0.59	1.02	-0.31	0.07	0.69	2.34
RBBP5	5929	0.13	0.39	-0.62	0.01	-0.28	0.18	0.45	0.95	-0.51	0.08	-0.22	0.07	-0.21	0.06	-0.67	0
RBBP7	5931	0.12	0.43	-0.04	0.12	-0.16	0.18	-0.35	0	0.23	0.95	-0.27	0.16	0.25	0.76	-0.28	0.01
RBFOX1	54715	0.37	0.71	0.23	1.51	0.01	0.16	0.37	0.91	0.08	1.26	0.27	0.82	0.13	0.48	-0.08	0.02
RBX1	9978	0.44	0.99	0.21	0.32	0.2	0.14	4.52	5.31	-0.53	0.03	4.31	5.31	-0.31	0.12	3.32	5.31
RCBTB1	55213	-0.21	0.1	0.12	0.46	0.01	0.27	-0.25	0.02	-0.12	0.12	0.04	0.25	-0.29	0	-0.1	0.42
RCBTB2	1102	-0.23	0.12	-0.13	0.03	-0.4	0	-0.19	0.11	-0.68	0.02	-0.35	0.07	0.18	0.51	0.09	0.17
RCC1	1104	-0.15	0.1	0.01	0.48	0.04	0.26	-0.11	0.04	-0.17	0.06	-0.11	0.03	0.13	0.29	0.01	0.72
RFC2	5982	0.26	0.35	-0.65	0	0.17	0.47	-0.59	0.05	0.39	0.68	-1.31	0	0.46	1.86	-0.81	0
RFWD2	64326	-0.16	0.07	-0.35	0.05	-0.03	0.29	-0.28	0.06	0.29	1.1	0.08	0.52	0.16	0.3	0.27	0.55
RHOBTB1	9886	-0.37	0.01	-0.01	0.14	-0.32	0.01	0.18	0.48	-0.4	0.05	-0.03	0.38	-0.25	0.05	-0.08	0.03
RHOBTB2	23221	0.06	0.37	-0.04	0.19	0.18	1.08	-0.24	0.03	-0.22	0.02	-0.11	0.16	-0.08	0.14	0.1	0.35
RHOBTB3	22836	0.07	0.28	0.46	1.26	-0.05	0.27	-0.1	0.16	-0.4	0.06	-0.29	0.13	-0.2	0.05	0.03	0.28
RNF111	54778	0.46	1.45	-0.14	0.02	-0.02	0.12	-0.1	0.13	0.24	0.49	-0.09	0.29	0.16	0.61	-0.31	0.04
RNF7	9616	-0.08	0.1	0.13	0.31	-0.26	0.1	-0.04	0.3	0.14	0.47	-0.06	0.28	0.06	0.5	0.38	1.12
RPL18	6141	0.66	1.26	0.15	0.24	1.62	5.31	-1.15	0	0.61	1.96	0.53	1.1	0.65	1.44	0.96	2.82
RPL23	9349	1.82	3.03	0.81	1.07	1.72	5.31	0.12	0.55	0.77	3.02	0.54	0.95	0.81	1.63	0.68	1.73
RPL34	6164	1.99	2.65	1.55	1.99	0.71	3.05	0.93	1.15	0.97	2.22	1.11	1.84	-0.48	0.8	0.69	1.1
RPL3	6122	1	1.65	0.76	1.28	1.62	5.31	-0.57	0.01	0.34	0.56	1.03	2.44	0.39	0.8	0.95	1.32
RPL5	6125	3.09	4.19	1.25	0.94	0.61	0.49	-0.11	0.36	-0.71	0.24	0.2	0.26	1.36	3.35	0.22	0.35
RPL7	6129	0.45	1.06	0.47	1.6	0.89	1.8	0.46	0.33	0.43	1.79	0.24	1.03	-0.34	0.1	0.72	0.94
RPL9	6133	1.56	3.38	0.86	0.79	1.83	4.83	-0.27	0.27	0.1	0.19	-0.02	0.32	0.61	1.04	0.86	0.98
RPLP0	6175	1.9	4.26	0.26	0.86	0.71	2.05	-0.3	0.9	0.17	2.41	-0.14	0.28	0.76	1.31	-0.16	0.24
RPS12	6206	1.2	1.9	-0.81	0.01	0.19	0.95	0.18	0.23	0.09	1.23	-0.45	0.15	1.58	3.58	0.61	1.22
RPS14	6208	1.55	2.79	-0.81	0.04	0.63	1.7	-0.51	0.04	0.54	1.18	-1.1	0	1.14	3.11	-0.22	0.01
RPS18	6222	0.87	3.03	-0.93	0.13	0.65	1.72	-0.36	0.08	0.08	0.08	-0.29	0.05	0.72	2.47	0.01	0.35
RPS19	6223	0.59	0.77	-0.65	0.06	0.64	3.27	-0.81	0	0.66	2.11	-0.3	0.23	0.66	2.16	-0.01	0.26
RPS6	6194	0.76	0.83	-1.39	0.52	0.63	0.74	0.25	0.26	0.52	2.06	-0.73	0.39	0.3	0.62	0.32	0.59
RPS9	6203	0.85	2.04	-0.59	0.15	0.72	3.34	-0.65	0	0.56	2.83	-0.43	0.01	0.55	1.59	-0.09	0.2
RRM1	6240	1.97	3.16	0.54	0.53	0.59	1	0.48	0.55	0.81	2.73	-0.92	0.02	1.89	4.19	0.34	0.37
SCUBE2	57758	0.39	1.02	0.07	0.41	-0.22	0.01	-0.14	0.07	0.02	0.73	-0.27	0.09	0.24	0.74	-0.15	0.03
SENP8	123228	0.49	0.65	0.21	1.07	0.28	1.22	0.08	0.53	0	0.34	0.38	1.19	-0.13	0.12	0.1	0.62
SHISA9	729993	0.02	0.2	0.31	0.95	0.07	0.69	-0.25	0.07	0.15	0.65	0.22	0.65	0.09	0.42	-0.02	0.17
SKP1	6500	0.71	1.42	-0.52	0.08	0.6	2.2	0.53	0.41	0.55	0.55	-0.17	0.05	0.75	1.23	-0.03	0.3
SKP2	6502	-0.24	0.11	-0.66	0.1	0.22	0.62	-0.01	0.12	-0.13	0.24	-0.13	0.13	0.17	0.83	0.09	0.29
SLX4	84464	-0.06	0.21	0.1	0.9	0.33	1.51	-0.04	0.16	0.33	1.17	-0.22	0.02	-0.16	0.11	-0.04	0.08
SMC2	10592	0.4	0.41	0.11	0.21	0.15	0.71	-0.35	0.06	0.08	0.37	0.28	0.53	0.13	0.22	0	0.35
SMU1	55234	0.28	0.68	-0.52	0.02	-0.43	0.02	1.17	4.07	-0.6	0.1	-0.05	0.1	-0.32	0.04	-0.74	0.09
SNRNP40	9410	-0.2	0.21	0.12	0.46	-0.17	0.22	0.01	0.19	-0.3	0.17	-0.01	0.08	-0.28	0.12	-0.23	0.1
SOCS1	8651	-0.39	0.01	-0.01	0.05	0.04	0.35	-0.18	0.04	0.25	0.47	0.17	0.17	-0.12	0.09	-0.05	0.17
SOCS2	8835	-0.13	0.14	0.01	0.06	-0.14	0.04	0.27	0.4	0.26	0.67	0.36	0.69	-0.07	0.01	0.57	1.58
SOCS3	9021	0.06	0.12	0.3	0.24	0.13	0.33	-0.28	0.08	0.2	0.57	0.27	0.54	-0.23	0.25	-0.16	0.02
SOCS4	122809	-0.35	0.17	-0.25	0.01	-0.03	0.47	-0.06	0.04	0	0.44	-0.31	0.03	-0.08	0.2	-0.12	0.12
SOCS5	9655	0.26	1.5	-0.21	0.01	0.39	1.17	0.49	0.81	-0.1	0.31	-0.1	0.18	-0.16	0.14	-0.17	0.05
SOCS6	9306	-0.15	0.13	0.02	0.14	-0.1	0.11	-0.04	0.1	-0.08	0.23	-0.12	0.08	-0.02	0.05	0.07	0.39
SOCS7	30837	-0.05	0.27	0.33	1.1	0.03	0.32	-0.26	0.09	0.38	2	-0.06	0.01	0.24	0.87	-0.02	0.25
SPC24	147841	0.02	0.2	0.14	0.44	0.25	1.06	-0.55	0	0.45	1.88	-0.35	0.07	0.34	0.7	0.12	0.44
SPOPL	339745	-0.15	0.07	0.08	0.51	0.13	0.5	-0.26	0.17	-0.03	0.38	-0.16	0.01	-0.11	0.02	0.07	0.48
SPOP	8405	0.28	0.27	4.15	5.31	-0.25	0	0.27	0.59	-0.39	0.14	0.85	3.6	-0.68	0.09	1.06	5.31
SRSF2	6427	0.43	1.43	-0.91	0	0.07	0.17	1.81	5.31	0.2	0.74	-0.24	0.06	0.19	0.54	-0.09	0.05
SRSF3	6428	3.23	5.31	-2.83	0	-0.43	0	-0.07	0.03	1.14	5.31	-3.55	0	2.49	5.31	-1.71	0
SWAP70	23075	-0.09	0.46	0.12	0.8	0.05	0.5	0.09	0.29	0.43	0.93	0.42	1.28	0.17	0.83	-0.12	0.17
SYCE1	93426	-0.1	0.1	0	0.23	-0.22	0.05	0	0.29	0.13	0.21	0.2	0.18	-0.15	0.02	0.14	0.13
TDRD7	23424	0.17	0.53	0.32	0.89	-0.18	0.01	0.01	0.02	-0.17	0.06	-0.03	0.15	-0.45	0.16	-0.1	0.11
TEX30	93081	-0.11	0.44	-0.04	0.06	-0.12	0.06	-0.01	0.08	-0.35	0.16	-0.47	0.02	-0.29	0.08	-0.02	0.19
TLE1	7088	-0.21	0.15	-0.02	0.19	-0.1	0.01	0.08	0.13	-0.12	0.06	-0.04	0.02	0.13	0.59	0	0.15
TLE2	7089	-0.44	0.02	0.04	0.08	0.1	0.15	0.2	0.54	0.21	0.43	0.29	0.32	0.16	0.19	0	0.36
TLE3	7090	-0.18	0.04	0.17	0.77	0.01	0.06	0.26	0.38	0.24	0.19	0.3	0.6	0.01	0.12	0.3	0.54
TMEM33	55161	-0.2	0.1	0.09	0.21	0.17	0.43	-0.44	0	0.35	1.19	-0.1	0.08	0.13	0.36	-0.24	0.05
TMEM39A	55254	0.08	0.69	-0.09	0.09	-0.42	0	-0.05	0.13	-0.16	0.05	-0.06	0.08	-0.13	0.11	-0.18	0.06
TMX3	54495	-0.18	0.18	-0.15	0.2	0.07	0.2	0.14	0.57	-0.28	0.03	-0.27	0.01	-0.13	0.16	-0.36	0
TNFAIP1	7126	0.06	0.19	0	0.16	-0.12	0.14	-0.5	0.02	0.03	0.62	0	0.71	0.3	0.9	0.29	0.8
TOR1AIP2	163590	0.14	1.15	-0.01	0.16	-0.05	0.25	0.02	0.32	-0.28	0.12	-0.02	0.24	-0.29	0.12	0.05	0.31
TRIM40	135644	0.3	0.38	0.13	0.21	0.12	0.31	0.49	0.89	0	0.23	0.08	0.22	0.06	0.22	-0.02	0.05
TRIML2	205860	-0.46	0.01	-0.11	0.03	-0.14	0.01	-0.07	0.08	0.19	1.04	-0.19	0.01	0.02	0.12	0.05	0.13
TRMT112	51504	0.66	0.91	-0.52	0.07	0.33	0.9	-0.17	0.09	0.26	0.45	-0.34	0.53	0.5	0.79	0.13	0.49
TRPC4AP	26133	-0.32	0.11	0.13	0.32	0.11	0.33	-0.05	0.08	-0.09	0.08	-0.21	0.12	-0.04	0.36	0.23	0.84
TSG101	7251	-0.19	0.06	-0.19	0.18	0.1	0.4	-0.2	0.16	0.11	0.29	0.49	0.99	0.29	0.32	0.07	0.04
TSPAN5	10098	0.24	0.96	-0.15	0.03	-0.15	0.1	-0.04	0.33	0.02	0.95	0.44	0.32	0.29	1.02	-0.18	0.02
TTC17	55761	0.08	0.95	-0.21	0.06	-0.25	0.07	-0.1	0.11	0.36	1.13	0.15	0.21	0.33	1.31	0.08	0.2
TTC23	64927	-0.21	0.03	-0.21	0.04	-0.22	0.01	-0.32	0.02	0.43	1.46	0.09	0.12	0.11	0.29	0.26	0.52
UBA1	7317	0	0.17	-0.18	0.07	-0.21	0.03	0.37	0.64	-0.22	0.01	0.07	0.13	-0.2	0.13	0.06	0.24
UBA3	9039	-0.21	0.13	-0.17	0.32	-0.12	0.36	1.33	3.51	0.01	0.07	1.56	5.31	0.04	0.12	1.17	3.87
UBA6	55236	0.05	0.08	-0.05	0.06	0.03	0.08	-0.16	0.15	-0.01	0.12	0.11	0.72	0.02	0.2	0.22	0.61
UBE2A	7319	-0.36	0.11	0.12	0.14	-0.13	0.09	0.45	1.93	-0.69	0.08	0.53	1.59	-0.22	0.08	0.58	2.24
UBE2B	7320	-0.38	0.08	0.25	0.83	-0.19	0.07	0.42	0.92	-0.14	0.07	0.34	0.54	0.02	0.14	0.56	1.77
UBE2C	11065	0.11	0.11	0.13	0.57	0.15	0.38	-0.18	0.5	-0.37	0.24	0.18	0.16	0.11	0.11	0.35	0.29
UBE2D1	7321	-0.19	0.19	-0.16	0.34	0.29	0.73	-0.36	0.01	0.21	0.33	-0.18	0.38	0.41	1.32	0.2	0.25
UBE2D2	7322	-0.04	0.32	-0.52	0.09	-0.25	0.64	-0.24	0.04	0.29	0.97	0.35	0.72	-0.68	0.06	0.24	0.31
UBE2D3	7323	0.65	1.04	-0.19	0.54	0.48	1.56	-0.53	0.04	0.09	0.57	0.31	0.46	-0.09	1.09	0.9	2.73
UBE2D4	51619	0.22	0.83	-0.05	0.09	0.16	0.31	-0.19	0.1	0.1	0.21	0.13	0.33	-0.05	0.44	0.09	0.26
UBE2E1	7324	-0.21	0.09	0.37	1.18	-0.1	0.17	0.37	1.09	-0.14	0.03	-0.23	0.18	-0.38	0.04	-0.19	0.48
UBE2E2	7325	-0.15	0.47	0.24	0.8	-0.16	0.26	-0.13	0	0.07	0.5	-0.33	0.12	0.03	0.28	-0.02	0.21
UBE2E3	10477	0.27	0.85	0.03	0.31	0.13	0.45	0.22	0.39	-0.14	0.03	0.15	0.4	-0.11	0.34	0.07	0.82
UBE2F	140739	-0.16	0.04	0.06	0.47	-0.04	0.06	-0.07	0.2	-0.02	0.25	0.22	0.44	0.01	0.31	-0.07	0.16
UBE2G1	7326	-0.35	0.18	0.58	1.74	0.1	0.5	2.94	5.31	-0.74	0.1	2.01	5.31	-0.11	0.37	1.6	5.31
UBE2G2	7327	-0.3	0.05	0.04	0.44	-0.19	0.02	-0.19	0.01	-0.31	0.11	0.01	0.18	-0.11	0.27	0.19	0.38
UBE2H	7328	0.47	1.29	-0.09	0.1	0.42	1.18	0.31	0.52	0.16	0.93	-0.06	0.05	0.07	1.46	-0.19	0.02
UBE2I	7329	-0.15	0.12	0.67	2.52	-0.61	0	1.08	3.37	-0.83	0	1.07	5.31	-0.88	0	0.63	2.48
UBE2J1	51465	-0.27	0.05	-0.07	0.1	-0.11	0.41	-0.1	0.35	-0.09	0.09	-0.25	0.37	-0.21	0.03	-0.05	0.28
UBE2J2	118424	-0.17	0.04	-0.19	0.05	0.01	0.45	0.4	0.74	0.36	1.31	0.29	0.97	0.08	0.46	0.03	0.21
UBE2K	3093	-0.03	0.39	0.26	0.24	0	0.32	-0.25	0.5	-0.37	0.34	-0.16	0.23	0.07	0.72	0.15	0.22
UBE2L3	7332	-0.07	0.1	0.07	0.28	0.12	0.16	0.19	0.38	-0.27	0.04	-0.15	0.12	-0.17	0.03	0.04	0.36
UBE2L6	9246	0.22	0.16	0.08	0.57	0.29	0.93	0.23	0.27	0.22	0.78	0.3	0.91	0.31	0.8	0.2	0.27
UBE2M	9040	0.65	2.7	-0.07	0.14	-0.29	0.01	1.72	5.31	-0.48	0	1.79	4.83	-0.25	0.09	1.4	5.31
UBE2NL	389898	-0.01	0.22	0.15	0.6	-0.09	0.44	0.01	0.19	-0.09	0.13	0.22	0.24	-0.22	0.03	0.05	0.27
UBE2N	7334	0.4	0.78	0.12	0.82	0.22	0.79	-0.27	0.05	0.23	0.47	-0.11	0.1	-0.21	0.03	-0.1	0.26
UBE2O	63893	-0.09	0.04	-0.1	0.04	-0.08	0.01	0	0.09	0.2	0.68	-0.03	0.02	-0.06	0.12	-0.18	0.06
UBE2Q1	55585	-0.13	0.16	0.21	0.84	-0.19	0.46	0.27	0.48	-0.16	0.11	0.23	0.13	-0.43	0.05	0.09	0.43
UBE2Q2L	100505679	1.15	1.52	0.25	0.2	0.14	1.31	0.2	0.83	0.7	1.16	-0.28	0.11	0.6	0.79	-0.17	0.3
UBE2Q2	92912	0.03	0.24	-0.05	0.17	-0.23	0.06	0.08	0.5	-0.48	0.05	-0.29	0.05	0.07	0.13	0.29	0.56
UBE2QL1	134111	-0.2	0.12	0.01	0.06	-0.23	0.04	0.01	0.08	-0.24	0.07	-0.14	0.03	-0.05	0.31	0.19	0.44
UBE2R2	54926	0.24	0.38	1.03	5.31	-0.1	0.44	0.35	0.42	0.09	0.34	0.19	0.74	-0.09	0.31	-0.03	0.05
UBE2S	27338	0.6	1.97	-0.14	0.38	0.55	1.06	-0.98	0.02	0.15	0.94	-0.81	0	0.6	1.39	-0.29	0.04
UBE2T	29089	-0.55	0	-0.21	0.3	0.07	0.26	0.19	0.3	-0.19	0.04	-0.23	0.08	-0.29	0.03	-0.4	0.04
UBE2U	148581	-0.55	0.2	0.23	0.26	0.04	0.5	-0.43	0.04	0.27	0.76	0.67	0.69	-0.32	1.38	-0.06	0.22
UBE2V1	7335	0.32	0.38	-0.23	0.2	-0.08	0.43	0.04	0.24	-0.01	0.21	0.39	0.82	-0.36	0.32	0.21	0.57
UBE2V2	7336	0.19	0.36	-0.02	0.1	0.19	0.21	-0.4	0.01	-0.04	0.11	0.08	0.17	-0.27	0.55	-0.45	0.11
UBE2W	55284	-0.14	0.08	-0.23	0.05	-0.21	0.07	0.19	0.17	-0.2	0.11	0.34	1.05	0.03	0.19	-0.05	0.2
UBE2Z	65264	0.58	1.08	-0.29	0.04	-0.07	0.06	-0.33	0.01	0.5	0.98	-0.29	0.14	0.32	0.81	-0.64	0
UCHL1	7345	-0.04	0.39	0.1	0.64	-0.52	0.02	0.17	0.34	0.06	0.19	-0.34	0.03	0.12	0.58	-0.09	0.05
UCHL3	7347	-0.09	0.15	0.05	0.48	-0.01	0.19	-0.25	0.04	0.19	0.7	0.15	0.12	-0.21	0.02	0.09	0.15
UEVLD	55293	0	0.14	0.15	0.3	0.25	0.73	0.25	0.32	-0.19	0.16	0.23	0.56	0.22	0.46	0.01	0.37
USP21	27005	0.09	0.43	-0.2	1.19	-0.05	0.12	0.2	0.46	-0.06	0.07	-0.09	0.19	-0.09	0.04	-0.06	0.04
VHL	7428	-0.15	0.01	-0.56	0	0.28	0.52	0.33	0.2	-0.61	0.01	-0.28	0.16	0.09	0.35	-0.12	0.14
WDR12	55759	0.14	0.53	0.64	2.68	0.15	1.06	-0.31	0.08	0.11	0.44	0.05	0.62	0.05	0.08	0.34	1.43
WDR26	80232	-0.3	0.14	-0.15	0.09	-0.39	0.1	0.36	0.45	-0.38	0.01	-0.02	0.29	-0.17	0.12	0.13	0.3
WDR53	348793	-0.24	0.03	0.09	0.45	-0.23	0.11	-0.24	0.07	0.06	0.43	-0.08	0.16	-0.05	0.28	0.22	0.95
WDR59	79726	0.23	0.6	-0.02	0.2	0.21	0.47	-0.04	0.11	-0.11	0.17	-0.31	0.09	-0.11	0.06	-0.06	0.45
WDR5B	54554	0.21	0.65	0.18	0.41	0.3	0.7	-0.28	0.02	-0.24	0.08	-0.04	0.55	-0.08	0.14	-0.18	0.01
WDR5	11091	0.52	0.94	-0.13	0.18	0.29	0.57	0.03	0.17	0.22	1.11	-0.42	0.02	0.19	0.31	0.15	0.21
WDR61	80349	0.18	0.47	-0.35	0.01	0.11	0.41	0.09	0.2	-0.18	0.07	0.06	0.1	0.05	0.21	-0.04	0.19
WDR76	79968	0.16	0.48	-0.14	0.12	0.17	0.42	0.16	0.27	-0.37	0.01	-0.45	0.02	-0.13	0.22	-0.24	0.04
WDR82	80335	0.52	0.52	1.58	5.31	0.3	0.42	1.7	5.31	-0.16	0.18	0.63	3.31	0.56	1.33	0.58	1.03
WDTC1	23038	-0.04	0.11	0.22	1.54	0.2	0.74	0	0.2	-0.03	0.35	0.19	0.43	0.48	0.63	0.28	0.22
WSB1	26118	0.04	0.21	-0.04	0.17	0.38	1.42	-0.21	0.05	0.07	0.8	-0.21	0.11	0.22	0.97	-0.48	0
WSB2	55884	-0.17	0.05	-0.57	0.04	0.47	2.21	0.07	0.4	-0.22	0.15	-0.37	0.02	0.22	0.95	-0.01	0.23
ZBTB10	65986	-0.06	0.17	-0.3	0.02	0.14	0.36	-0.6	0.18	0.33	0.86	-0.18	0.02	0.27	0.39	-0.27	0.04
ZBTB11	27107	-0.05	0.04	0.05	0.1	0.3	0.43	0.16	0.35	0.57	1.64	0.5	2.66	0.59	1.87	0.43	1.23
ZBTB12	221527	0.03	0.21	-0.01	0.17	0.02	0.16	-0.25	0.01	0.02	0.14	0.13	0.22	0.06	0.51	0.14	0.3
ZBTB14	7541	-0.12	0.28	0.26	0.84	-0.22	0.11	0.03	0.21	-0.64	0.01	0.43	1.68	-0.41	0.06	0.16	0.46
ZBTB16	7704	0.03	0.11	0.11	0.24	0.12	0.72	-0.13	0.01	0.42	0.8	0.37	1.15	0.03	0.2	0.11	0.21
ZBTB17	7709	-0.03	0.27	-0.05	0.19	-0.26	0.05	-0.09	0.16	-0.27	0.22	0.19	0.82	-0.25	0.11	-0.13	0.14
ZBTB18	10472	0.15	1.03	0.37	2.01	-0.1	0.13	0.26	0.46	-0.05	0.07	-0.15	0.1	0.07	0.27	0.01	0.18
ZBTB1	22890	0.52	1.73	-0.21	0.15	-0.02	0.34	0.3	0.96	0.4	0.93	-0.15	0.19	0.11	1.27	-0.12	0.13
ZBTB20	26137	-0.03	0.25	0.24	0.53	-0.05	0.25	-0.18	0.04	-0.08	0.32	0.32	0.79	-0.09	0.03	-0.13	0.14
ZBTB21	49854	-0.34	0.09	-0.12	0.06	0.25	0.75	0.14	0.29	0.11	0.41	-0.1	0.24	-0.07	0.09	-0.09	0.2
ZBTB22	9278	0.19	0.43	0.14	0.99	-0.03	0.23	-0.2	0.04	0.1	0.25	-0.32	0	0.05	0.64	-0.25	0.07
ZBTB24	9841	-0.06	0.06	-0.67	0	0.3	0.68	0.02	0.27	-0.21	0.8	-0.17	0.05	0.14	0.32	-0.12	0.11
ZBTB25	7597	0.15	0.31	-0.08	0.13	-0.05	0.11	0.16	0.42	0.32	0.69	-0.39	0.01	-0.17	0.24	-0.31	0.09
ZBTB26	57684	-0.07	0.21	-0.15	0.04	0.03	0.12	-0.03	0.21	-0.16	0.46	0.01	0.37	0.08	0.36	-0.01	0.33
ZBTB2	57621	-0.12	0.12	0.22	0.64	0.07	0.22	0.23	0.62	-0.26	0.1	0.21	0.85	-0.24	0.06	0.08	0.3
ZBTB32	27033	-0.43	0.05	-0.04	0.36	0.23	1.26	-0.15	0.05	-0.22	0.05	0.13	0.45	-0.03	0.18	0.1	0.3
ZBTB33	10009	0.22	0.62	-0.08	0.2	-0.41	0.09	-0.05	0.18	-0.43	0.02	-0.2	0.05	-0.01	0.39	-0.04	0.09
ZBTB34	403341	0.17	0.28	0.09	0.13	-0.17	0.01	0.03	0.03	-0.16	0.08	-0.04	0.22	0.12	0.21	0.08	0.32
ZBTB37	84614	0.23	0.42	0.17	0.54	0.08	0.31	0.16	0.2	0.29	0.84	-0.22	0.02	0.07	0.24	-0.28	0.13
ZBTB38	253461	0.11	0.25	0.2	0.5	-0.03	0.4	0.11	1.01	0.14	0.7	0.18	0.57	0.16	0.69	0.02	0.44
ZBTB39	9880	-0.01	0.16	0.17	0.66	0.18	0.37	0.03	0.24	0.12	0.5	-0.09	0.44	-0.17	0	0.16	0.53
ZBTB3	79842	0.32	1.09	0.34	1.09	0.3	1.53	0.38	1.04	-0.02	0.19	0.07	0.14	0.35	1.73	0.07	0.09
ZBTB40	9923	-0.04	0.13	0	0.32	0.13	0.3	-0.23	0.02	0.15	0.41	0.11	0.16	0.11	1	0.31	0.71
ZBTB41	360023	-0.41	0.11	0.23	0.88	-0.13	0.16	0.06	0.09	-0.13	0.11	0.17	0.52	-0.13	0.37	0	0.07
ZBTB42	100128927	-0.42	0.14	0.05	0.38	0.25	0.8	0	0.13	0.14	0.33	0.17	0.17	-0.12	0.18	0.23	0.39
ZBTB43	23099	0.05	0.39	0.27	0.33	0.25	1.4	0.55	0.89	-0.18	0.06	0.32	0.55	0.23	0.57	0.12	0.69
ZBTB44	29068	-0.03	0.07	-0.63	0.07	-0.03	0.06	-0.6	0.05	-0.08	0.13	-0.42	0.21	0.16	0.29	-0.01	0.63
ZBTB45	84878	0.46	1.07	-0.47	0.06	-0.08	0.07	0.24	0.27	0.07	0.3	0.31	1.86	-0.2	0.62	-0.07	0.24
ZBTB46	140685	0.16	0.21	-0.01	0.11	-0.07	0.24	0	0.3	0	0.29	0.21	0.13	0.02	0.21	-0.23	0.01
ZBTB47	92999	0.46	0.83	0.14	0.5	0.21	0.57	0.39	1.67	0.14	0.58	0.31	0.88	0.25	0.4	-0.11	0.02
ZBTB48	3104	-0.09	0.27	0.07	0.42	-0.06	0.2	-0.12	0.07	0.2	0.39	-0.12	0.18	0.19	0.41	-0.24	0.15
ZBTB49	166793	0.08	0.17	-0.15	0.01	-0.12	0.06	-0.31	0.07	0.3	1.12	0.08	0.24	-0.14	0.05	-0.01	0.06
ZBTB4	57659	-0.06	0.04	-0.09	0.56	0.16	0.43	0.12	0.21	-0.09	0.24	0.19	0.54	-0.07	0.06	0.13	0.49
ZBTB5	9925	-0.26	0.05	-0.12	0.21	-0.21	0.11	0.1	0.24	-0.37	0.11	0.11	0.33	0.11	0.36	0.21	0.46
ZBTB6	10773	-0.25	0.05	-0.07	0.07	-0.11	0.03	0.1	0.39	-0.22	0.15	-0.28	0.07	-0.16	0.17	-0.07	0.09
ZBTB7A	51341	0.05	0.91	-0.31	0.1	0.29	1.81	-0.24	0.01	0.3	0.8	0.02	0.07	0.31	1.12	-0.12	0.1
ZBTB7B	51043	0.18	0.41	-0.14	0.14	-0.24	0.11	-0.23	0.03	-0.24	0.19	0.23	0.97	-0.38	0.27	-0.2	0.03
ZBTB7C	201501	0.11	0.99	-0.1	0.16	-0.06	0.22	-0.4	0.01	-0.54	0.02	-0.16	0.13	0.02	1.05	0.12	0.19
ZBTB8A	653121	-0.22	0.01	-0.15	0.12	-0.32	0.25	-0.08	0.02	0.17	0.19	0.03	0.03	-0.42	0.01	-0.38	0.08
ZBTB8B	728116	-0.47	0.01	0.01	0.44	0.08	0.61	-0.19	0.06	-0.37	0.26	0.08	0.27	-0.16	0.33	0.18	0.37
ZBTB9	221504	0.1	0.54	-0.18	0.07	-0.07	0.17	0.21	0.65	-0.04	0.09	0.02	0.22	-0.21	0.07	-0.15	0.05
ZNF131	7690	0.46	1.3	-0.02	0.86	0.02	0.39	-0.19	0.06	0.21	0.77	-0.83	0	0.07	0.78	-0.42	0.02
ZSWIM2	151112	-0.42	0.09	-0.68	0.04	-0.2	0.1	-0.01	0.44	-0.02	0.22	-0.17	0.01	-0.06	0.21	0	0.21
ZSWIM5	57643	0.16	0.42	0.3	0.66	0.16	0.54	0.21	0.18	0.21	0.57	0.15	0.24	0.03	0.4	0.38	0.94
ZSWIM6	57688	-0.17	0.02	0.03	0.1	0	0.12	0.3	0.69	-0.26	0.03	-0.05	0.04	-0.38	0.06	0.01	0.08
ZSWIM8	23053	0.08	0.33	-0.01	0.14	0.13	0.32	-0.53	0	0.3	0.96	0.21	0.23	0.17	0.44	-0.24	0.05
ZYG11B	79699	-0.07	0.11	0.14	0.61	0.11	0.32	0.22	0.32	-0.06	0.29	0.22	0.38	-0.03	0.08	-0.06	0.1
