# Supplementary material for: Discovery of a Drug-like, Natural Product-Inspired DCAF11 Ligand Chemotype
Source: Nat Commun. 2023 Nov 30;14:7908. doi: 10.1038/s41467-023-43657-6 (PMC10689823; doi:10.1038/s41467-023-43657-6)
Supplement: Supplementary file 6 — Source Data [file 41467_2023_43657_MOESM6_ESM.xlsx]

## Sheet: Figure1b
Figure 1b

## Sheet: Figure1c
Figure 1c

## Sheet: Figure1d
Figure 1d		PDEδ/Vinculin intensity (relative to DMSO control group)
		DMSO		CQ		NH4Cl		Baf A1
		DMSO	5 (10 μM, 6h)	DMSO	5 (10 μM, 6h)	DMSO	5 (10 μM, 6h)	DMSO	5 (10 μM, 6h)
	Repeate 1	100	39.2694	100	41.8622	100	24.2429	100	44.7731
	Repeate 2	100	54.149	100	21.312	100	24.958	100	30.7067
	Repeate 3	100	41.5509	100	43.5968	100	41.9741	100	18.3405
	Repeate 4	100	36.8099	100	31.6895	100	60.6339	100	34.4833
	Repeate 5	100	44.171	100	52.2326	100	53.5916	100	59.0271

## Sheet: Figure1e
Figure 1e

## Sheet: Figure 1f
Figure 1f

## Sheet: Figure 1g
	Figure 1g		PDEδ/Vinculin intensity (relative to DMSO control group)
			DMSO		CFZ		MG-132		MLN4924
			DMSO	5 (10 μM, 6h)	DMSO	5 (10 μM, 6h)	DMSO	5 (10 μM, 6h)	DMSO	5 (10 μM, 6h)
		Repeate 1	100	43.8762	100	79.592	100	89.2231	100	109.035
		Repeate 2	100	25.1	100	102	100	99.2	100	98.5
		Repeate 3	100	24.0821	100	84.6106	100	90.2026	100	109.263

## Sheet: Figure 1h
Figure 1h		PDEδ/Vinculin intensity (relative to DMSO control group)
		DMSO		CQ		CFZ		MLN4924
		DMSO	6 (10 μM, 6h)	DMSO	6 (10 μM, 6h)	DMSO	6 (10 μM, 6h)	DMSO	6 (10 μM, 6h)
	Repeate 1	100	55.3915	100	41.4327	100	96.71	100	95.0413
	Repeate 2	100	44.9806	100	51.2342	100	89.7239	100	125.267
	Repeate 3	100	43.8308	100	33.0538	100	103.612	100	89.9598

## Sheet: Figure 2b
	Figure 2b

## Sheet: Figure 2c
Figure 2c

## Sheet: Figure 2d
Figure 2d		BRD2/Vinculin intensity (relative to DMSO control group)
		DMSO		CQ		CFZ		MLN4924
		DMSO	9 (3 μM, 4h)	DMSO	9 (3 μM, 4h)	DMSO	9 (3 μM, 4h)	DMSO	9 (3 μM, 4h)
	Repeate 1	100	11.4447	100	17.8244	100	198.575	100	83.8045
	Repeate 2	100	29.1785	100	41.4842	100	106.358	100	193.096
	Repeate 3	100	20.1284	100	18.6668			100	83.2121
	Repeate 4	100	34.9447	100	32.6186	100	104.289

[truncated: 52 more sheets: Figure 2f, Figure 2g, Figure 2h, Figure 3d, Figure 3e, Figure 3f, Figure 3g, Figure 3h, Figure 3i, Figure 3j, Figure 3l, Figure 4c, Figure 4d, Figure 4e, Figure 4f, Figure 4g, Figure 4h, Figure 4j, Figure 4k, Figure 4l …]
